# Supplementary material for: Genotype–phenotype correlations within the Geodermatophilaceae
Source: Front Microbiol. 2022 Nov 10;13:975365. doi: 10.3389/fmicb.2022.975365 (PMC9686282; doi:10.3389/fmicb.2022.975365)
Supplement: Supplementary file 2 [file Data_Sheet_1.xlsx]

## Sheet: Preamble
Genotype-phenotype correlations within the Geodermatophilaceae
Maria del Carmen Montero-Calasanz1,2*, Adnan Yaramis1, Manfred Rohde3, Peter Schumann4, Hans-Peter Klenk1, Jan P. Meier-Kolthoff5
1School of Natural and Environmental Sciences, Newcastle University, Newcastle upon Tyne, NE1 7RU, United Kingdom.
2IFAPA Las Torres- Andalusian Institute of Agricultural and Fisheries Research and Training, Junta de Andalucía, Cra. Sevilla-Cazalla, km 12.2. 41200, Alcalá del Río, Seville, Spain.
3Central Facility for Microscopy, HZI – Helmholtz Centre for Infection Research Inhoffenstraße 7, 38124 Braunschweig, Germany
4Leibniz Institute DSMZ – German Collection of Microorganisms and Cell Cultures, Inhoffenstraße 7B, 38124 Braunschweig, Germany.
5Department of Bioinformatics and Databases, Leibniz Institute DSMZ – German Collection of Microorganisms and Cell Cultures, Inhoffenstraße 7B, 38124 Braunschweig, Germany.
*Corresponding author:
mariac.montero.calasanz@juntadeandalucia.es, Phone: +34 628 099 057

## Sheet: Suppl. Table S1
Supplementary Table S1. Details about sequencing projects
GEBA: Genomic Encyclopedia of Bacteria and Archaea; ACTINO‐1000: Exploiting the genomes of the Actinobacteria: plant growth promoters and producers of natural products and energy relevant enzymes united in a taxonomically unresolved phylum; B., Blastococcus; sp. species.
	B. sp. DSM 44205T	B. sp. DSM 44268T	B. sp. DSM 44270T	B. sp. DSM 44272T	B. aggregatus DSM 4725T	B. colisei DSM 46837T	B. endophyticus DSM 45413T	B.saxobsidens DSM 44509T	B. xanthinilyticus DSM 46842T
Study name	GEBA (KMG-II)	GEBA (KMG-II)	GEBA (KMG-II)	GEBA (KMG-II)	GEBA (KMG-II)	ACTINO-1000	GEBA (KMG-II)	ACTINO-1000	GEBA (KMG-II)
IMG Genome ID	2599185193	2599185358	2728369258	2724679778	2734482074	2818991577	2599185194	2816332115	2700988699
GOLD Project ID	Gp0102871	Gp0102873	Gp0194223	Gp0194224	Gp0102889	Gp0325159	Gp0102880	Gp0126990	Gp0148806
Assembly Method	ALLPATHS v. r46652	ALLPATHS v. r46652	spades v. 3.9.0	spades v. 3.9.0	spades v. 3.9.0	HGAP v. smrtlink/6.0.0.47835, HGAP 4 (0.2.1)	ALLPATHS v. r46652	HGAP v. smrtlink/6.0.0.47835, HGAP 4 (0.2.1)	spades v. 3.6.2
Bioproject	PRJNA262345	PRJNA262343	PRJNA363550	PRJNA363551	PRJNA262186	PRJNA546936	PRJNA262361	PRJNA347149	PRJNA335205
GOLD Sequencing Quality	Level 1: Standard Draft	Level 1: Standard Draft	Level 1: Standard Draft	Level 1: Standard Draft	Level 1: Standard Draft	Level 3: Improved-High-Quality Draft	Level 1: Standard Draft	Level 3: Improved-High-Quality Draft	Level 1: Standard Draft
Sequencing Method	Illumina HiSeq 2500, Illumina HiSeq 2500-1TB	Illumina HiSeq 2500, Illumina HiSeq 2500-1TB	Illumina HiSeq 2500-1TB	Illumina HiSeq 2500-1TB	Illumina HiSeq 2500, Illumina HiSeq 2500-1TB	PacBio Sequel, PacBio RS II	Illumina HiSeq 2500, Illumina HiSeq 2500-1TB	PacBio RS, PacBio Sequel, PacBio RS II	Illumina HiSeq 2500-1TB

## Sheet: Suppl. Table S2
Supplementary Table S2. Basic genome statistics of Blastococcus strains and other related strains included in this study. A., Antricoccus; B., Blastococcus; C., Cryptosporangium; Cu. Cumulibacter; E., Epidermidibacterium; K., Klenkia; G. , Geodermatophilus; M., Modestobacter; S., Sporichthya;
These values should be interpreted cautiously as those are based on draft genomes. Numbers may equally vary due to improvements in annotation pipelines.CRISPR, Clustered Regularly Interspaced Short Palindromic Repeats; COG, Clusters of Orthologous Groups
	B. sp. DSM 44205T	B. sp. DSM 44268T	B. sp. DSM 44270T	B. sp. DSM 44272T	B. aggregatus DSM 4725T	B. colisei DSM 46837T	B. endophyticus DSM 45413T	B.saxobsidens DSM 44509T	B. xanthinilyticus DSM 46842T	B. atacamensis P6T	B. deserti DSM 46838T	B. litoris GP-S2-8T	K. marina DSM 45722T	G. obscurus DSM 43160T	M. multiseptatus DSM 44406T	A. suffuscus DSM 100065T	C.arvum DSM 44712T	C. aurantiacum IMSNU 22120T	Cu. manganitolerans 2-36T	E. keratini EPI-7T	S. polymorpha DSM 43042T	E. coli ATCC 11775T
Genome size (bp)	4044261	4163046	4512672	5094633	4620309	5160276	4875221	4533155	4606804	3893821	5036776	4631862	4219224	5322497	6094723	4683100	9195993	9579923	3904919	4018808	5500153	5034834
GC Content (%)	73.4	73.6	73.3	72.5	73.3	72.5	74.6	73.5	74.4	73.09	73.64	73.66	74.42	73.98	71.74	64.13	71.69	71.2	70.98	67.34	71.41	50.64
Gene Count	3939	4105	4472	5007	4495	4935	4677	4380	4541	3941	4870	4634	4133	5155	6235	4404	8650	8889	3834	3898	5279	5090
DNA Scaffold Count	30	18	11	88	13	4	35	1	38	163	43	87	14	1	9	43	1	44	136	1	1	2
Coding Base Count	3691087	3837586	4169625	4508527	4232300	4658961	4462444	4127816	4193180	3510606	4549914	4261759	3932906	4688264	5399952	4284832	8425011	8752929	3583869	3710524	5078025	4477899
Coding Base Count %	91.3	92.2	92.4	88.5	91.6	90.3	91.5	91.1	91	90.16	90.34	92.01	93.21	88.08	88.6	91.5	91.62	91.37	91.78	92.33	92.38	88.94
RNA Count	86	61	62	69	61	64	66	62	59	59	65	67	63	59	89	58	79	91	56	53	56	113
RNA %	2.2	1.5	1.4	1.4	1.4	1.3	1.4	1.4	1.3	1.5	1.33	1.45	1.52	1.14	1.43	1.32	0.91	1.02	1.46	1.36	1.06	2.22
16S rRNA Count	3	4	1	1	1	3	3	3	1	1	3	4	4	3	2	1	3	1	2	1	1	7
tRNA	70	47	48	49	48	48	48	47	47	50	48	50	49	48	47	46	66	78	47	47	45	88
Pseudo Genes Count	0	57	35	0	67	123	0	83	0	0	0	0	18	286	520	0	228	0	0	0	118	0
Pseudo Genes %	0	1.39	0.78	0	1.49	2.5	0	1.89	0	0	0	0	0.44	5.6	8.3	0	2.64	0	0	0	2.24	0
Paralogs Count	437	493	1344	1309	1466	1601	734	1233	1265	904	757	1365	423	856	2009	1463	646	3903	1021	947	1184
Paralogs %	11.1	12	30.1	26.1	32.6	32	15.7	28.2	27.9	22.94	15.54	29.46	10.23	16.61	32.22	33.22	7.47	43.91	26.63	24.29	22.43
COG Genes Count	2558	2622	2926	2953	2739	3089	3117	2830	2834	2894	3069	3402	2711	2964	3395	3097	5322	5563	2948	2993	3195	3983
COG Genes %	64.9	63.9	65.4	59	61	61.8	66.7	64.6	62.4	73.43	63.02	73.41	65.59	57.5	54.45	70.32	61.53	62.58	76.89	76.78	60.52	78.25
Signal Peptide Count	135	166	148	165	259	184	142	160	183	119	140	172	170	269	152	143	595	539	113	127	570	457
Signal Peptide %	3.4	4	3.3	3.3	5.8	3.7	3	3.7	4	3.02	2.87	3.71	4.11	5.22	2.44	3.25	6.88	6.06	2.95	3.26	10.8	8.9
Transmembrane protein Count	926	986	1083	1091	1108	1160	923	1057	1111	953	1109	1160	984	1108	1186	969	2090	2118	810	899	1200	1151
Transmembrane protein %	23.5	24	24.2	21.8	24.7	23.2	19.7	24.1	24.5	24.18	22.77	25.03	23.81	21.49	19.02	22	24.16	23.83	21.13	23.06	22.73	22.6
Horizontally Transferred Count	46	49	238	494	4362	284	51	223	298	204	4721	332	1	153	1417	3464	214	2537	1049	3554	262	0
Horizontally Transferred %	1.2	1.2	5.3	9.9	97	5.7	1.1	5.1	6.6	5.18	96.94	7.16	.02	2.97	22.73	78.66	2.47	28.54	27.36	91.17	4.96	0
CRISPR (Count CRISPRFinder)	7	2	0	4	4	5	5	0	7	0	1	1	1	1	3	0	3	4	0	2	0	2
Total number of chromosomes and plasmids	1	1	1	1	1	1	1	1	1	1	1	1	1	1	1	1	1	1	1	1	1	1

## Sheet: Suppl. Table S3
Supplementary Table S3. Abundance and distribution of Clusters of Orthologous Groups (COGs) categories found in the genomes of Blastococcus strains*.
Values correspond to number of genes and percentage with respect to the number of genes detected for each genome (in brackets). *These values should be interpreted cautiously as those are based on draft genomes. Numbers may equally vary due to improvements in annotation pipelines.
COG Category	B. sp. DSM 44205T	B. sp. DSM 44268T	B. sp. DSM 44270T	B. sp. DSM 44272T	B. aggregatus DSM 4725T	B. colisei DSM 46837T	B. endophyticus DSM 45413T	B. saxobsidens DSM 44509T	B. xanthinilyticus DSM 46842T
E Amino acid transport and metabolism	265 (9.0 %)	264 (8.8 %)	305 (9.1 %)	346 (10.3 %)	248 (8.0 %)	315 (9.0 %)	300 (8.2 %)	286 (9.0 )	304 (9.4 %)
G Carbohydrate transport and metabolism	176 (6.0 %)	176 (5.9 %)	232 (7.0 %)	227 (6.8 %)	166 (5.3 %)	225 (6.4 %)	178 (4.9 %)	219 (6.9 %)	237 (7.4 %)
D Cell cycle contorl, cell division, chromosome partitioning	24 (0.8 %)	26 (0.9 %)	26 (0.8 %)	29 (0.9 %)	32 (1.0 %)	29 (0.8 %)	26 (0.7 %)	26 (0.8 %)	25 (0.8 %)
N Cell Motility	43 (1.5 %)	40 (1.3 %)	45 (1.4 %)	39 (1.2 %)	42 (1.6 %)	45 (1.3 %)	37 (1.0 %)	39 (1.2 %)	44 (1.4 %)
M Cell wall/membrane/envelope biogenesis	159 (5.4 %)	158 (5.3 %)	162 (4.9 %)	150 (4.5 %)	162 (5.2 %)	141 (4.0 %)	156 (4.3 %)	165 (5.2 %)	151 (4.7 %)
B Chromatin structure and dynamics	2 (0.1 %)	1 (0.03 %)	1 (0.03 %)	1 (0.03 %)	2 (0.1 %)	1 (0.03 %)	1 (0.03 %)	1 (0.03 %)	1 (0.03 %)
H Coenzyme transport and metabolism	205 (7.0 %)	198 (6.6 %)	228 (6.9 %)	226 (6.7 %)	210 (6.8 %)	236 (6.7 %)	245 (6.7 %)	220 (6.9 %)	214 (6.6 %)
V Defense mechanisms	68 (2.3 %)	67 (2.2 %)	75 (2.3 %)	49 (1.5 %)	55 (1.8 %)	72 (2.1 %)	98 (2.7 %)	56 (1.8 %)	83 (2.6 %)
C Energy production and conversion	172 (5.8 %)	182 (6.1 %)	223 (6.7 %)	242 (7.2 %)	192 (6.2 %)	257 (7.3 %)	251 (6.9 %)	237 (7.4 %)	210 (6.5 %)
W Extracellular structures	10 (0.3 %)	9 (0.3 %)	11 (0.3 %)	12 (0.4 %)	26 (0.9 %)	14 (0.4 %)	11 (0.3 %)	12 (0.4 %)	13 (0.4 %)
S Function unknown	141 (4.8 %)	154 (5.2 %)	161 (4.8 %)	148 (4.4 %)	159 (5.1 %)	152 (4.3 %)	140 (3.8 %)	140 (4.4 %)	148 (4.6 %)
R General function prediction only	322 (10.9 %)	331 (11.1 %)	379 (11.4 %)	382 (11.4 %)	315 (10.1 %)	400 (11.4 %)	487 (13.3 %)	373 (11.7 %)	346 (10.7 %)
P Inorganic ion transport and metabolism	176 (6.0 %)	176 (5.9 %)	178 (5.3 %)	185 (5.5 %)	202 (6.5 %)	194 (5.5 %)	188 (5.2 %)	200 (6.3 %)	173 (5.4 %)
U Intracellular trafficking, secretion, and vesicular transport	30 (1.0 %)	28 (0.9 %)	29 (0.9 %)	32 (1.0 %)	49 (1.6 %)	41 (1.2 %)	32 (0.9 %)	33 (1.0 %)	34 (1.1 %)
I Lipid transport and metabolism	203 (6.9 %)	198 (6.6 %)	214 (6.4 %)	259 (7.7 %)	230 (7.4 %)	253 (7.2 %)	392 (10.7 %)	206 (6.5 %)	205 (6.4 %)
X Mobilome: prophages, transposons	0 (0 %)	0 (0 %)	2 (0.1 %)	24 (0.7 %)	8 (0.3 %)	33 (0.9 %)	4 (0.1 %)	11 (0.3 %)	9 (0.3 %)
F Nucleotide transport and metabolism	84 (2.9 %)	90 (3.0 %)	90 (2.7 %)	89 (2.7 %)	85 (2.7 %)	93 (2.7 %)	96 (2.6 %)	85 (2.7 %)	85 (2.6 %)
O Posttranslational modification, protein turnover, chaperones	98 (3.3 %)	110 (3.7 %)	98 (3.0 %)	124 (3.7 %)	130 (4.2 %)	119 (3.4 %)	97 (2.7 %)	111 (3.5 %)	104 (3.2 %)
A RNA processing and modification	1 (0.03 %)	1 (0.03 %)	1 (0.03 %)	1 (0.03 %)	1 (0.03 %)	1 (0.03 %)	1 (0.03 %)	1 (0.03 %)	1 (0.03 %)
L Replication, recombination and repair	113 (3.8 %)	111 (3.7 %)	106 (3.2 %)	109 (3.3 %)	123 (4.0 %)	130 (3.7 %)	110 (3.0 %)	117 (3.7 %)	109 (3.4 %)
Q Secondary metabolites biosynthesis, transport and catabolism	94 (3.2 %)	86 (2.9 %)	118 (3.5 %)	128 (3.8 %)	99 (3.2 %)	131 (3.7 %)	208 (5.7 %)	95 (9.0 %)	103 (3.2 %)
T Signal transduction mechanisms	150 (5.1 %)	158 (5.3 %)	171 (5.1 %)	125 (3.7 %)	153 (5.0 %)	172 (4.9 %)	159 (4.4 %)	151 (4.7 %)	158 (4.9 %)
K Transcription	213 (7.2 %)	224 (7.5 %)	288 (8.6 %)	233 (7.0 %)	225 (7.2 %)	258 (7.4 %)	258 (7.1 %)	218 (6.8 %)	279 (8.7 %)
J Translation, ribosomal structure and biogenesis	197 (6.7 %)	202 (6.8 %)	194 (5.8 %)	193 (5.8 %)	198 (6.4 %)	197 (5.6 %)	176 (4.8 %)	190 (6.0 %)	189 (5.9 %)
Not in COGs	1381 (35.7 %)	1483 (36.1 %)	1546 (34.6 %)	2045 (41.0 %)	1756 (39.1 %)	1910 (38.2 %)	1560 (33.4 %)	1550 (35.4 %)	1707 (37.6 %)

## Sheet: Suppl. Table S4
Supplementary Table S4. Phenotypic features of strains DSM 44205T, DSM 44268T, DSM 44269, DSM 44270T, and DSM 44272T and species belonging to the family Geodermatophilaceae.
														pw
A., Antricoccus; B., Blastococcus; C., Cryptosporangium; Cu. Cumulibacter; E., Epidermidibacterium; K., Klenkia; G. , Geodermatophilus; L., Longivirga; M., Modestobacter; S., Sporichthya; 1, negative reaction; 2, positive reaction; 0, ambiguous; ?, no determined; #, selected for further analysis.
A. suffuscus DSM 100065T, C. arvum DSM 44712T, Cu. MangalinotoleransCL-GR60T, E. keratini JCM 31644T and S. polymorpha DSM 43042T were used as outgroups.
Character	B. sp. DSM 44205T	B. sp. DSM 44268T	B. sp. DSM 44269	B. sp. DSM 44270T	B. sp. DSM 44272T	B. aggregatus DSM 4725T	B. atacamensis P6T	B. capsensis BMG 804T	B. colisei BMG 822T	B. deserti SYSU D8006T	B. litoris GP-S2-8T	B. jejuensis DSM 19597T	B. saxobsidens DSM 44509T	B. xanthinilyticus BMG 862T	G. africanus DSM 45422T	G. amargosae DSM 46136T	G. aquaeductus DSM 46834T	G. arenarius DSM 45418T	G. bullaregiensis BMG 841T	G. chilensis' B12T	G. daqingensis DSM 104001T	G. dictyosporus DSM 43161T	G. marinus LHW52908T	G. nigrescens DSM 45408T	G. normandii DSM 45417T	G. obscurus DSM 43160T	G. poikilotrophus DSM 44209T	G. pulveris BMG 825T	G. ruber DSM 45317T	G. sabuli BMG 8133T	G. saharensis DSM 45423T	G. siccatus DSM 45419T	G. telluris DSM 45421T	G. tzadiensis DSM 45416T	K. brasiliensis DSM 44526T	K. marina DSM 45722T	K. soli DSM 45843T	K. taihuensis DSM 45962T	K. terrae DSM 45844T	M. altitudinis 1G4T	M. caceresii DSM 101691T	M. excelsi 1G6T	M. italicus DSM 44449T	M. lacusdianchii KCTC 39600T	M. lapidis DSM 100206T	M. marinus DSM 45201T	M. multiseptatus DSM 44406T	M. muralis DSM 100205T	M. roseus DSM 45764T
Biolog::Dextrin	2 [52]	2 [59]	1 [63]	2 [64]	2 [66]	2 [37]	2 [55]	1 [20]	2 [36]	2 [79]	1 [80]	1 [39]	1 [37]	2 [54]	1 [10]	2 [11]	2 [19]	2 [4]	0 [18]	0 [56]	1 [78]	1 [17]	?	2 [25]	2 [5]	2 [26]	2 [14]	0 [20]	2 [27]	0 [16]	2 [7]	2 [8]	2 [9]	2 [6]	2 [15]	2 [21]	2 [30]	2 [31]	2 [33]	0 [84]	2 [53]	0 [85]	2 [40]	2 [53]	2 [53]	2 [53]	1 [53]	0 [53]	2 [53]
Biolog::D-Maltose	2 [52]	2 [59]	2 [63]	2 [64]	2 [66]	2 [37]	2 [55]	2 [20]	2 [36]	2 [79]	1 [80]	2 [39]	2 [37]	2 [54]	0 [10]	0 [11]	2 [19]	2 [4]	2 [18]	2 [56]	0 [78]	2 [17]	?	2 [25]	2 [5]	2 [26]	2 [14]	1 [20]	2 [27]	2 [16]	2 [7]	2 [8]	2 [9]	2 [6]	2 [15]	2 [21]	2 [30]	2 [31]	2 [33]	1 [84]	2 [53]	0 [85]	1 [40]	0 [53]	2 [53]	2 [53]	2 [53]	2 [53]	2 [53]
Biolog::D-Trehalose	2 [52]	2 [59]	0 [63]	2 [64]	0 [66]	2 [37]	2 [55]	2 [20]	2 [36]	1 [79]	1 [80]	2 [39]	2 [37]	2 [54]	1 [10]	1 [11]	2 [19]	2 [4]	2 [18]	2 [56]	2 [78]	2 [17]	?	2 [25]	2 [5]	2 [26]	2 [14]	2 [20]	1 [27]	2 [16]	2 [7]	2 [8]	2 [9]	2 [6]	2 [15]	2 [21]	2 [30]	2 [31]	2 [33]	1 [84]	2 [53]	2 [85]	0 [40]	2 [53]	2 [53]	2 [53]	2 [53]	2 [53]	2 [53]
Biolog::D-Cellobiose	2 [52]	2 [59]	2 [63]	2 [64]	0 [66]	2 [37]	2 [55]	2 [20]	2 [36]	1 [79]	1 [80]	0 [39]	2 [37]	2 [54]	1 [10]	0 [11]	2 [19]	2 [4]	1 [18]	2 [56]	0 [78]	2 [17]	?	2 [25]	2 [5]	2 [26]	2 [14]	0 [20]	2 [27]	2 [16]	2 [7]	0 [8]	2 [9]	2 [6]	2 [15]	2 [21]	2 [30]	2 [31]	2 [33]	1 [84]	2 [53]	2 [85]	2 [40]	2 [53]	2 [53]	2 [53]	2 [53]	2 [53]	2 [53]
Biolog::β-Gentiobiose	0 [52]	2 [59]	2 [63]	2 [64]	0 [66]	2 [37]	2 [55]	1 [20]	2 [36]	1 [79]	1 [80]	2 [39]	2 [37]	2 [54]	0 [10]	0 [11]	0 [19]	2 [4]	1 [18]	2 [56]	2 [78]	2 [17]	?	0 [25]	1 [5]	1 [26]	1 [14]	1 [20]	2 [27]	2 [16]	2 [7]	0 [8]	0 [9]	2 [6]	1 [15]	1 [21]	0 [30]	1 [31]	2 [33]	1 [84]	0 [53]	2 [85]	1 [40]	2 [53]	2 [53]	2 [53]	2 [53]	2 [53]	1 [53]
Biolog::Sucrose	2 [52]	2 [59]	2 [63]	2 [64]	2 [66]	0 [37]	2 [55]	2 [20]	2 [36]	2 [79]	1 [80]	2 [39]	2 [37]	2 [54]	0 [10]	2 [11]	2 [19]	2 [4]	2 [18]	2 [56]	2 [78]	2 [17]	?	2 [25]	2 [5]	2 [26]	2 [14]	0 [20]	2 [27]	2 [16]	2 [7]	2 [8]	2 [9]	2 [6]	2 [15]	2 [21]	2 [30]	2 [31]	2 [33]	1 [84]	2 [53]	1 [85]	0 [40]	2 [53]	2 [53]	2 [53]	2 [53]	2 [53]	2 [53]
Biolog::Turanose	2 [52]	0 [59]	2 [63]	2 [64]	2 [66]	0 [37]	2 [55]	2 [20]	2 [36]	2 [79]	1 [80]	2 [39]	2 [37]	2 [54]	0 [10]	2 [11]	2 [19]	2 [4]	1 [18]	2 [56]	2 [78]	2 [17]	?	2 [25]	2 [5]	2 [26]	0 [14]	2 [20]	2 [27]	0 [16]	2 [7]	0 [8]	2 [9]	2 [6]	2 [15]	2 [21]	2 [30]	2 [31]	2 [33]	1 [84]	2 [53]	2 [85]	2 [40]	2 [53]	2 [53]	2 [53]	2 [53]	2 [53]	2 [53]
Biolog::Stachyose	0 [52]	2 [59]	2 [63]	0 [64]	0 [66]	2 [37]	0 [55]	1 [20]	0 [36]	1 [79]	1 [80]	2 [39]	2 [37]	1 [54]	0 [10]	0 [11]	0 [19]	0 [4]	0 [18]	2 [56]	0 [78]	1 [17]	?	1 [25]	0 [5]	1 [26]	2 [14]	0 [20]	2 [27]	2 [16]	0 [7]	0 [8]	0 [9]	2 [6]	0 [15]	0 [21]	2 [30]	1 [31]	0 [33]	1 [84]	0 [53]	0 [85]	0 [40]	1 [53]	2 [53]	2 [53]	2 [53]	0 [53]	1 [53]
Biolog::pH 6	2 [52]	2 [59]	2 [63]	2 [64]	2 [66]	2 [37]	2 [55]	0 [20]	2 [36]	1 [79]	1 [80]	0 [39]	2 [37]	2 [54]	2 [10]	2 [11]	2 [19]	2 [4]	0 [18]	1 [56]	2 [78]	0 [17]	?	2 [25]	2 [5]	2 [26]	2 [14]	1 [20]	2 [27]	2 [16]	2 [7]	2 [8]	2 [9]	2 [6]	2 [15]	2 [21]	1 [30]	2 [31]	1 [33]	2 [84]	1 [53]	2 [85]	2 [40]	1 [53]	1 [53]	2 [53]	1 [53]	2 [53]	2 [53]
Biolog::pH 5	1 [52]	1 [59]	1 [63]	2 [64]	1 [66]	1 [37]	1 [55]	1 [20]	2 [36]	1 [79]	1 [80]	1 [39]	1 [37]	2 [54]	1 [10]	1 [11]	1 [19]	2 [4]	0 [18]	1 [56]	1 [78]	0 [17]	?	0 [25]	1 [5]	2 [26]	0 [14]	2 [20]	2 [27]	1 [16]	0 [7]	0 [8]	0 [9]	0 [6]	2 [15]	1 [21]	0 [30]	2 [31]	0 [33]	2 [84]	1 [53]	0 [85]	2 [40]	1 [53]	1 [53]	1 [53]	1 [53]	1 [53]	1 [53]
Biolog::D-Raffinose	1 [52]	0 [59]	2 [63]	0 [64]	1 [66]	0 [37]	0 [55]	2 [20]	0 [36]	2 [79]	1 [80]	0 [39]	1 [37]	2 [54]	0 [10]	0 [11]	1 [19]	0 [4]	2 [18]	0 [56]	1 [78]	1 [17]	?	0 [25]	0 [5]	0 [26]	0 [14]	0 [20]	1 [27]	2 [16]	0 [7]	0 [8]	0 [9]	2 [6]	0 [15]	0 [21]	2 [30]	1 [31]	0 [33]	2 [84]	1 [53]	2 [85]	1 [40]	2 [53]	2 [53]	0 [53]	0 [53]	2 [53]	1 [53]
Biolog::α-D-Lactose	1 [52]	2 [59]	2 [63]	1 [64]	1 [66]	2 [37]	2 [55]	2 [20]	2 [36]	2 [79]	1 [80]	0 [39]	2 [37]	2 [54]	0 [10]	1 [11]	0 [19]	2 [4]	1 [18]	0 [56]	0 [78]	2 [17]	?	1 [25]	0 [5]	0 [26]	1 [14]	0 [20]	0 [27]	2 [16]	2 [7]	0 [8]	0 [9]	0 [6]	2 [15]	0 [21]	2 [30]	1 [31]	2 [33]	0 [84]	1 [53]	1 [85]	1 [40]	2 [53]	2 [53]	2 [53]	2 [53]	2 [53]	2 [53]
Biolog::D-Melibiose	0 [52]	0 [59]	2 [63]	0 [64]	1 [66]	2 [37]	1 [55]	2 [20]	0 [36]	2 [79]	1 [80]	0 [39]	2 [37]	0 [54]	0 [10]	2 [11]	0 [19]	0 [4]	2 [18]	0 [56]	1 [78]	1 [17]	?	1 [25]	1 [5]	0 [26]	0 [14]	0 [20]	0 [27]	2 [16]	1 [7]	0 [8]	0 [9]	2 [6]	1 [15]	0 [21]	2 [30]	2 [31]	0 [33]	1 [84]	0 [53]	0 [85]	1 [40]	0 [53]	2 [53]	0 [53]	2 [53]	2 [53]	1 [53]
Biolog::β-Methyl-D-Glucoside	2 [52]	2 [59]	0 [63]	2 [64]	2 [66]	0 [37]	2 [55]	2 [20]	0 [36]	1 [79]	1 [80]	1 [39]	0 [37]	2 [54]	0 [10]	2 [11]	0 [19]	1 [4]	1 [18]	2 [56]	1 [78]	1 [17]	?	1 [25]	1 [5]	0 [26]	0 [14]	0 [20]	2 [27]	2 [16]	0 [7]	0 [8]	0 [9]	1 [6]	0 [15]	2 [21]	1 [30]	0 [31]	1 [33]	1 [84]	2 [53]	0 [85]	1 [40]	2 [53]	2 [53]	2 [53]	2 [53]	0 [53]	0 [53]
Biolog::D-Salicin	2 [52]	2 [59]	1 [63]	2 [64]	0 [66]	1 [37]	2 [55]	1 [20]	0 [36]	2 [79]	1 [80]	1 [39]	2 [37]	2 [54]	0 [10]	0 [11]	0 [19]	2 [4]	2 [18]	2 [56]	0 [78]	2 [17]	?	2 [25]	1 [5]	1 [26]	0 [14]	1 [20]	0 [27]	1 [16]	2 [7]	0 [8]	2 [9]	2 [6]	2 [15]	1 [21]	2 [30]	2 [31]	1 [33]	0 [84]	2 [53]	1 [85]	2 [40]	2 [53]	0 [53]	2 [53]	2 [53]	2 [53]	2 [53]
Biolog::N-acetyl-D-Glucosamine	2 [52]	2 [59]	2 [63]	2 [64]	0 [66]	2 [37]	2 [55]	1 [20]	0 [36]	1 [79]	1 [80]	1 [39]	0 [37]	0 [54]	0 [10]	0 [11]	0 [19]	2 [4]	1 [18]	1 [56]	0 [78]	1 [17]	?	2 [25]	1 [5]	0 [26]	0 [14]	0 [20]	1 [27]	2 [16]	0 [7]	0 [8]	0 [9]	0 [6]	2 [15]	2 [21]	2 [30]	2 [31]	1 [33]	1 [84]	2 [53]	1 [85]	1 [40]	2 [53]	2 [53]	2 [53]	2 [53]	2 [53]	2 [53]
Biolog::N-acetyl-β-D-Mannosamine	2 [52]	2 [59]	2 [63]	0 [64]	0 [66]	0 [37]	0 [55]	1 [20]	1 [36]	1 [79]	1 [80]	0 [39]	0 [37]	0 [54]	0 [10]	1 [11]	0 [19]	0 [4]	1 [18]	0 [56]	1 [78]	1 [17]	?	1 [25]	1 [5]	0 [26]	1 [14]	0 [20]	0 [27]	2 [16]	0 [7]	0 [8]	0 [9]	0 [6]	2 [15]	1 [21]	0 [30]	2 [31]	0 [33]	0 [84]	2 [53]	1 [85]	1 [40]	0 [53]	2 [53]	2 [53]	2 [53]	2 [53]	0 [53]
Biolog::N-acetyl-D-Galactosamine	1 [52]	2 [59]	0 [63]	1 [64]	1 [66]	0 [37]	0 [55]	0 [20]	0 [36]	1 [79]	1 [80]	1 [39]	0 [37]	0 [54]	0 [10]	1 [11]	0 [19]	0 [4]	1 [18]	2 [56]	0 [78]	1 [17]	?	1 [25]	0 [5]	0 [26]	0 [14]	0 [20]	0 [27]	2 [16]	0 [7]	0 [8]	0 [9]	1 [6]	2 [15]	0 [21]	0 [30]	0 [31]	0 [33]	1 [84]	1 [53]	1 [85]	1 [40]	1 [53]	2 [53]	2 [53]	2 [53]	0 [53]	0 [53]
Biolog::N-acetyl-Neuraminic acid	1 [52]	0 [59]	1 [63]	1 [64]	1 [66]	2 [37]	1 [55]	1 [20]	1 [36]	2 [79]	1 [80]	1 [39]	0 [37]	1 [54]	0 [10]	0 [11]	0 [19]	0 [4]	0 [18]	0 [56]	1 [78]	0 [17]	?	0 [25]	0 [5]	0 [26]	0 [14]	0 [20]	0 [27]	1 [16]	0 [7]	0 [8]	0 [9]	0 [6]	0 [15]	0 [21]	0 [30]	0 [31]	0 [33]	1 [84]	1 [53]	1 [85]	1 [40]	1 [53]	1 [53]	1 [53]	1 [53]	1 [53]	1 [53]
Biolog::1% NaCl	2 [52]	2 [59]	2 [63]	2 [64]	2 [66]	2 [37]	0 [55]	2 [20]	2 [36]	1 [79]	1 [80]	2 [39]	2 [37]	2 [54]	2 [10]	1 [11]	2 [19]	2 [4]	0 [18]	1 [56]	2 [78]	1 [17]	?	2 [25]	2 [5]	2 [26]	2 [14]	2 [20]	2 [27]	1 [16]	2 [7]	0 [8]	2 [9]	2 [6]	2 [15]	2 [21]	1 [30]	2 [31]	2 [33]	2 [84]	1 [53]	2 [85]	2 [40]	2 [53]	2 [53]	2 [53]	1 [53]	2 [53]	2 [53]
Biolog::4% NaCl	2 [52]	2 [59]	1 [63]	2 [64]	0 [66]	1 [37]	0 [55]	1 [20]	2 [36]	1 [79]	1 [80]	1 [39]	1 [37]	0 [54]	2 [10]	1 [11]	0 [19]	0 [4]	0 [18]	1 [56]	1 [78]	1 [17]	?	2 [25]	0 [5]	1 [26]	0 [14]	0 [20]	2 [27]	0 [16]	2 [7]	0 [8]	2 [9]	1 [6]	0 [15]	2 [21]	0 [30]	2 [31]	0 [33]	2 [84]	1 [53]	2 [85]	1 [40]	2 [53]	1 [53]	0 [53]	1 [53]	1 [53]	2 [53]
Biolog::8% NaCl	1 [52]	1 [59]	1 [63]	2 [64]	1 [66]	1 [37]	1 [55]	1 [20]	1 [36]	1 [79]	1 [80]	1 [39]	1 [37]	1 [54]	2 [10]	1 [11]	0 [19]	0 [4]	0 [18]	1 [56]	1 [78]	0 [17]	?	0 [25]	0 [5]	1 [26]	0 [14]	2 [20]	0 [27]	1 [16]	0 [7]	0 [8]	0 [9]	0 [6]	0 [15]	0 [21]	0 [30]	0 [31]	0 [33]	2 [84]	1 [53]	2 [85]	0 [40]	0 [53]	1 [53]	1 [53]	1 [53]	1 [53]	1 [53]
Biolog::D-Glucose	2 [52]	0 [59]	2 [63]	2 [64]	2 [66]	2 [37]	2 [55]	2 [20]	2 [36]	1 [79]	2 [80]	2 [39]	2 [37]	2 [54]	1 [10]	1 [11]	2 [19]	2 [4]	2 [18]	2 [56]	2 [78]	2 [17]	?	2 [25]	2 [5]	2 [26]	2 [14]	2 [20]	2 [27]	2 [16]	2 [7]	2 [8]	2 [9]	2 [6]	2 [15]	2 [21]	2 [30]	2 [31]	2 [33]	0 [84]	2 [53]	2 [85]	2 [40]	2 [53]	2 [53]	2 [53]	0 [53]	2 [53]	0 [53]
Biolog::D-Mannose	1 [52]	1 [59]	2 [63]	0 [64]	2 [66]	0 [37]	1 [55]	2 [20]	1 [36]	1 [79]	1 [80]	0 [39]	2 [37]	2 [54]	0 [10]	1 [11]	1 [19]	2 [4]	2 [18]	2 [56]	1 [78]	2 [17]	?	2 [25]	2 [5]	2 [26]	2 [14]	2 [20]	0 [27]	2 [16]	2 [7]	2 [8]	2 [9]	2 [6]	2 [15]	2 [21]	2 [30]	0 [31]	2 [33]	1 [84]	2 [53]	0 [85]	2 [40]	2 [53]	2 [53]	2 [53]	2 [53]	2 [53]	0 [53]
Biolog::D-Fructose	0 [52]	0 [59]	2 [63]	2 [64]	2 [66]	2 [37]	0 [55]	2 [20]	2 [36]	1 [79]	1 [80]	2 [39]	2 [37]	2 [54]	0 [10]	1 [11]	2 [19]	2 [4]	1 [18]	2 [56]	0 [78]	2 [17]	?	2 [25]	2 [5]	2 [26]	2 [14]	2 [20]	2 [27]	2 [16]	2 [7]	2 [8]	2 [9]	2 [6]	2 [15]	2 [21]	2 [30]	2 [31]	2 [33]	1 [84]	2 [53]	0 [85]	0 [40]	2 [53]	0 [53]	2 [53]	2 [53]	2 [53]	0 [53]
Biolog::D-Galactose	0 [52]	1 [59]	2 [63]	0 [64]	2 [66]	0 [37]	0 [55]	2 [20]	1 [36]	1 [79]	1 [80]	2 [39]	2 [37]	2 [54]	0 [10]	1 [11]	2 [19]	2 [4]	2 [18]	0 [56]	1 [78]	2 [17]	?	1 [25]	2 [5]	2 [26]	2 [14]	2 [20]	2 [27]	0 [16]	2 [7]	2 [8]	2 [9]	2 [6]	0 [15]	2 [21]	1 [30]	0 [31]	2 [33]	1 [84]	2 [53]	0 [85]	0 [40]	2 [53]	2 [53]	2 [53]	2 [53]	2 [53]	0 [53]
Biolog::3-O-Methyl-D-Glucose	2 [52]	2 [59]	2 [63]	1 [64]	0 [66]	2 [37]	0 [55]	2 [20]	0 [36]	1 [79]	1 [80]	0 [39]	2 [37]	1 [54]	0 [10]	0 [11]	1 [19]	2 [4]	1 [18]	2 [56]	1 [78]	2 [17]	?	1 [25]	1 [5]	0 [26]	0 [14]	0 [20]	0 [27]	2 [16]	0 [7]	0 [8]	0 [9]	0 [6]	1 [15]	0 [21]	1 [30]	1 [31]	1 [33]	1 [84]	0 [53]	1 [85]	1 [40]	2 [53]	2 [53]	0 [53]	2 [53]	2 [53]	1 [53]
Biolog::D-Fucose	0 [52]	2 [59]	2 [63]	1 [64]	0 [66]	2 [37]	2 [55]	2 [20]	0 [36]	1 [79]	1 [80]	2 [39]	2 [37]	0 [54]	0 [10]	0 [11]	2 [19]	2 [4]	2 [18]	0 [56]	2 [78]	2 [17]	?	0 [25]	1 [5]	1 [26]	0 [14]	0 [20]	1 [27]	1 [16]	0 [7]	0 [8]	0 [9]	0 [6]	1 [15]	0 [21]	0 [30]	1 [31]	0 [33]	1 [84]	2 [53]	1 [85]	1 [40]	1 [53]	2 [53]	0 [53]	2 [53]	1 [53]	1 [53]
Biolog::L-Fucose	2 [52]	2 [59]	2 [63]	1 [64]	1 [66]	0 [37]	0 [55]	2 [20]	2 [36]	2 [79]	1 [80]	0 [39]	0 [37]	0 [54]	0 [10]	2 [11]	0 [19]	0 [4]	1 [18]	0 [56]	1 [78]	1 [17]	?	1 [25]	0 [5]	1 [26]	1 [14]	0 [20]	2 [27]	1 [16]	0 [7]	0 [8]	0 [9]	2 [6]	0 [15]	0 [21]	0 [30]	0 [31]	0 [33]	1 [84]	2 [53]	2 [85]	1 [40]	2 [53]	2 [53]	0 [53]	2 [53]	2 [53]	1 [53]
Biolog::L-Rhamnose	1 [52]	1 [59]	1 [63]	1 [64]	1 [66]	0 [37]	1 [55]	0 [20]	2 [36]	2 [79]	1 [80]	1 [39]	2 [37]	1 [54]	0 [10]	0 [11]	2 [19]	2 [4]	2 [18]	0 [56]	2 [78]	2 [17]	?	2 [25]	2 [5]	0 [26]	2 [14]	0 [20]	0 [27]	2 [16]	2 [7]	0 [8]	2 [9]	2 [6]	2 [15]	0 [21]	2 [30]	0 [31]	2 [33]	1 [84]	2 [53]	1 [85]	2 [40]	2 [53]	0 [53]	2 [53]	0 [53]	2 [53]	0 [53]
Biolog::Inosine	0 [52]	0 [59]	1 [63]	1 [64]	1 [66]	1 [37]	0 [55]	1 [20]	2 [36]	2 [79]	1 [80]	1 [39]	0 [37]	0 [54]	0 [10]	0 [11]	0 [19]	0 [4]	0 [18]	1 [56]	2 [78]	1 [17]	?	1 [25]	2 [5]	0 [26]	0 [14]	1 [20]	2 [27]	0 [16]	2 [7]	0 [8]	0 [9]	2 [6]	1 [15]	2 [21]	2 [30]	2 [31]	0 [33]	1 [84]	0 [53]	1 [85]	1 [40]	0 [53]	1 [53]	2 [53]	1 [53]	1 [53]	1 [53]
Biolog::1% Sodium Lactate	0 [52]	1 [59]	1 [63]	2 [64]	2 [66]	1 [37]	1 [55]	1 [20]	0 [36]	1 [79]	2 [80]	1 [39]	0 [37]	0 [54]	2 [10]	1 [11]	2 [19]	2 [4]	0 [18]	1 [56]	2 [78]	0 [17]	?	2 [25]	0 [5]	1 [26]	0 [14]	0 [20]	2 [27]	0 [16]	2 [7]	2 [8]	2 [9]	0 [6]	2 [15]	1 [21]	1 [30]	2 [31]	2 [33]	2 [84]	1 [53]	2 [85]	2 [40]	1 [53]	1 [53]	2 [53]	1 [53]	2 [53]	2 [53]
Biolog::Fusidic acid	1 [52]	1 [59]	1 [63]	1 [64]	1 [66]	1 [37]	1 [55]	1 [20]	1 [36]	1 [79]	1 [80]	1 [39]	1 [37]	1 [54]	2 [10]	2 [11]	0 [19]	0 [4]	0 [18]	1 [56]	1 [78]	1 [17]	?	0 [25]	0 [5]	0 [26]	0 [14]	2 [20]	0 [27]	1 [16]	0 [7]	0 [8]	0 [9]	0 [6]	0 [15]	0 [21]	0 [30]	0 [31]	0 [33]	2 [84]	1 [53]	2 [85]	1 [40]	1 [53]	1 [53]	1 [53]	1 [53]	1 [53]	1 [53]
Biolog::D-Serine #2	1 [52]	1 [59]	1 [63]	1 [64]	1 [66]	1 [37]	1 [55]	1 [20]	1 [36]	1 [79]	1 [80]	1 [39]	1 [37]	1 [54]	2 [10]	2 [11]	0 [19]	0 [4]	0 [18]	1 [56]	1 [78]	0 [17]	?	0 [25]	1 [5]	2 [26]	0 [14]	2 [20]	0 [27]	0 [16]	0 [7]	0 [8]	0 [9]	0 [6]	0 [15]	0 [21]	0 [30]	0 [31]	0 [33]	2 [84]	1 [53]	0 [85]	0 [40]	1 [53]	1 [53]	1 [53]	1 [53]	1 [53]	1 [53]
Biolog::D-Sorbitol	0 [52]	0 [59]	2 [63]	2 [64]	2 [66]	0 [37]	0 [55]	2 [20]	1 [36]	1 [79]	1 [80]	2 [39]	1 [37]	2 [54]	0 [10]	1 [11]	2 [19]	0 [4]	1 [18]	2 [56]	0 [78]	2 [17]	?	0 [25]	0 [5]	2 [26]	2 [14]	1 [20]	0 [27]	2 [16]	2 [7]	2 [8]	2 [9]	2 [6]	1 [15]	0 [21]	1 [30]	1 [31]	1 [33]	0 [84]	2 [53]	2 [85]	1 [40]	2 [53]	2 [53]	2 [53]	0 [53]	2 [53]	0 [53]
Biolog::D-Mannitol	0 [52]	1 [59]	2 [63]	0 [64]	2 [66]	1 [37]	0 [55]	0 [20]	1 [36]	1 [79]	1 [80]	2 [39]	1 [37]	0 [54]	0 [10]	1 [11]	0 [19]	0 [4]	1 [18]	0 [56]	2 [78]	1 [17]	?	1 [25]	0 [5]	2 [26]	2 [14]	2 [20]	0 [27]	2 [16]	2 [7]	2 [8]	2 [9]	2 [6]	2 [15]	2 [21]	2 [30]	2 [31]	2 [33]	1 [84]	0 [53]	1 [85]	2 [40]	2 [53]	0 [53]	2 [53]	2 [53]	2 [53]	2 [53]
Biolog::D-arabitol	1 [52]	1 [59]	1 [63]	1 [64]	2 [66]	0 [37]	1 [55]	1 [20]	1 [36]	1 [79]	1 [80]	1 [39]	1 [37]	1 [54]	0 [10]	0 [11]	1 [19]	0 [4]	2 [18]	0 [56]	1 [78]	0 [17]	?	1 [25]	0 [5]	2 [26]	0 [14]	0 [20]	0 [27]	0 [16]	2 [7]	2 [8]	2 [9]	0 [6]	1 [15]	0 [21]	0 [30]	2 [31]	0 [33]	1 [84]	0 [53]	1 [85]	1 [40]	1 [53]	1 [53]	1 [53]	1 [53]	1 [53]	1 [53]
Biolog::myo-Inositol	1 [52]	0 [59]	2 [63]	1 [64]	2 [66]	1 [37]	0 [55]	0 [20]	0 [36]	1 [79]	2 [80]	0 [39]	0 [37]	1 [54]	0 [10]	1 [11]	0 [19]	2 [4]	0 [18]	2 [56]	1 [78]	1 [17]	?	0 [25]	0 [5]	2 [26]	2 [14]	2 [20]	0 [27]	0 [16]	0 [7]	2 [8]	0 [9]	0 [6]	0 [15]	1 [21]	0 [30]	1 [31]	0 [33]	1 [84]	0 [53]	1 [85]	1 [40]	1 [53]	2 [53]	1 [53]	2 [53]	0 [53]	1 [53]
Biolog::Glycerol	2 [52]	2 [59]	2 [63]	2 [64]	2 [66]	1 [37]	2 [55]	2 [20]	1 [36]	1 [79]	1 [80]	0 [39]	0 [37]	2 [54]	0 [10]	0 [11]	2 [19]	2 [4]	0 [18]	2 [56]	1 [78]	2 [17]	?	0 [25]	2 [5]	2 [26]	2 [14]	2 [20]	0 [27]	0 [16]	0 [7]	2 [8]	2 [9]	2 [6]	2 [15]	2 [21]	2 [30]	2 [31]	2 [33]	1 [84]	2 [53]	1 [85]	2 [40]	2 [53]	1 [53]	2 [53]	2 [53]	2 [53]	2 [53]
Biolog::D-Glucose-6-phosphate	2 [52]	2 [59]	2 [63]	0 [64]	0 [66]	0 [37]	2 [55]	2 [20]	0 [36]	1 [79]	1 [80]	0 [39]	2 [37]	1 [54]	0 [10]	0 [11]	0 [19]	0 [4]	1 [18]	2 [56]	2 [78]	2 [17]	?	2 [25]	1 [5]	0 [26]	0 [14]	0 [20]	0 [27]	0 [16]	0 [7]	0 [8]	0 [9]	0 [6]	1 [15]	1 [21]	0 [30]	0 [31]	1 [33]	1 [84]	2 [53]	2 [85]	1 [40]	1 [53]	2 [53]	2 [53]	2 [53]	0 [53]	0 [53]
Biolog::D-Fructose-6-phosphate	1 [52]	0 [59]	1 [63]	0 [64]	0 [66]	0 [37]	2 [55]	2 [20]	0 [36]	1 [79]	1 [80]	0 [39]	2 [37]	0 [54]	1 [10]	1 [11]	2 [19]	0 [4]	1 [18]	0 [56]	1 [78]	1 [17]	?	2 [25]	1 [5]	2 [26]	1 [14]	1 [20]	2 [27]	2 [16]	0 [7]	2 [8]	0 [9]	0 [6]	0 [15]	0 [21]	0 [30]	0 [31]	0 [33]	2 [84]	2 [53]	2 [85]	0 [40]	1 [53]	0 [53]	2 [53]	1 [53]	2 [53]	0 [53]
Biolog::D-aspartic acid	1 [52]	1 [59]	1 [63]	1 [64]	1 [66]	1 [37]	1 [55]	1 [20]	1 [36]	2 [79]	1 [80]	0 [39]	1 [37]	1 [54]	0 [10]	0 [11]	0 [19]	0 [4]	1 [18]	0 [56]	1 [78]	1 [17]	?	0 [25]	0 [5]	0 [26]	0 [14]	0 [20]	0 [27]	2 [16]	0 [7]	0 [8]	0 [9]	0 [6]	0 [15]	0 [21]	0 [30]	0 [31]	0 [33]	1 [84]	1 [53]	1 [85]	1 [40]	1 [53]	0 [53]	0 [53]	1 [53]	1 [53]	1 [53]
Biolog::D-Serine #1	1 [52]	1 [59]	1 [63]	1 [64]	1 [66]	1 [37]	1 [55]	1 [20]	1 [36]	1 [79]	1 [80]	1 [39]	1 [37]	1 [54]	0 [10]	0 [11]	0 [19]	0 [4]	0 [18]	1 [56]	1 [78]	0 [17]	?	0 [25]	0 [5]	0 [26]	0 [14]	0 [20]	2 [27]	2 [16]	0 [7]	0 [8]	0 [9]	0 [6]	0 [15]	0 [21]	0 [30]	0 [31]	0 [33]	1 [84]	1 [53]	1 [85]	1 [40]	1 [53]	1 [53]	1 [53]	1 [53]	1 [53]	1 [53]
Biolog::Troleandomycin	1 [52]	1 [59]	1 [63]	1 [64]	1 [66]	1 [37]	1 [55]	1 [20]	1 [36]	1 [79]	1 [80]	1 [39]	1 [37]	1 [54]	2 [10]	2 [11]	0 [19]	0 [4]	0 [18]	1 [56]	1 [78]	0 [17]	?	0 [25]	0 [5]	0 [26]	0 [14]	2 [20]	0 [27]	0 [16]	0 [7]	0 [8]	0 [9]	0 [6]	0 [15]	0 [21]	0 [30]	0 [31]	0 [33]	2 [84]	1 [53]	0 [85]	1 [40]	1 [53]	1 [53]	1 [53]	1 [53]	1 [53]	1 [53]
Biolog::Rifamycin SV	2 [52]	2 [59]	2 [63]	2 [64]	1 [66]	1 [37]	1 [55]	1 [20]	1 [36]	1 [79]	2 [80]	1 [39]	1 [37]	1 [54]	2 [10]	2 [11]	2 [19]	2 [4]	2 [18]	1 [56]	2 [78]	0 [17]	?	2 [25]	2 [5]	2 [26]	2 [14]	2 [20]	1 [27]	2 [16]	2 [7]	0 [8]	0 [9]	2 [6]	0 [15]	0 [21]	1 [30]	0 [31]	0 [33]	2 [84]	1 [53]	2 [85]	2 [40]	0 [53]	1 [53]	1 [53]	1 [53]	1 [53]	1 [53]
Biolog::Minocycline	1 [52]	1 [59]	1 [63]	1 [64]	1 [66]	1 [37]	1 [55]	1 [20]	1 [36]	1 [79]	1 [80]	1 [39]	1 [37]	1 [54]	2 [10]	2 [11]	0 [19]	0 [4]	0 [18]	1 [56]	1 [78]	0 [17]	?	0 [25]	1 [5]	2 [26]	0 [14]	2 [20]	0 [27]	1 [16]	0 [7]	0 [8]	0 [9]	0 [6]	0 [15]	0 [21]	0 [30]	0 [31]	0 [33]	2 [84]	1 [53]	2 [85]	2 [40]	1 [53]	1 [53]	1 [53]	1 [53]	1 [53]	1 [53]
Biolog::Gelatin	0 [52]	0 [59]	2 [63]	0 [64]	1 [66]	2 [37]	1 [55]	1 [20]	1 [36]	1 [79]	2 [80]	2 [39]	1 [37]	1 [54]	0 [10]	2 [11]	1 [19]	2 [4]	2 [18]	1 [56]	0 [78]	0 [17]	?	0 [25]	0 [5]	0 [26]	0 [14]	0 [20]	0 [27]	1 [16]	0 [7]	1 [8]	0 [9]	2 [6]	2 [15]	0 [21]	1 [30]	2 [31]	2 [33]	2 [84]	2 [53]	1 [85]	1 [40]	0 [53]	1 [53]	2 [53]	1 [53]	0 [53]	1 [53]
Biolog::Glycine-proline	1 [52]	1 [59]	1 [63]	1 [64]	1 [66]	2 [37]	1 [55]	0 [20]	1 [36]	1 [79]	1 [80]	1 [39]	1 [37]	1 [54]	0 [10]	0 [11]	0 [19]	2 [4]	1 [18]	0 [56]	0 [78]	1 [17]	?	1 [25]	0 [5]	0 [26]	0 [14]	0 [20]	0 [27]	1 [16]	0 [7]	2 [8]	0 [9]	0 [6]	2 [15]	1 [21]	0 [30]	2 [31]	0 [33]	1 [84]	1 [53]	1 [85]	1 [40]	1 [53]	1 [53]	0 [53]	2 [53]	1 [53]	1 [53]
Biolog::L-alanine	1 [52]	1 [59]	1 [63]	0 [64]	0 [66]	2 [37]	1 [55]	1 [20]	2 [36]	1 [79]	1 [80]	2 [39]	1 [37]	1 [54]	0 [10]	2 [11]	0 [19]	2 [4]	1 [18]	1 [56]	1 [78]	1 [17]	?	0 [25]	0 [5]	0 [26]	0 [14]	0 [20]	1 [27]	0 [16]	0 [7]	2 [8]	0 [9]	0 [6]	2 [15]	2 [21]	2 [30]	1 [31]	2 [33]	1 [84]	0 [53]	1 [85]	1 [40]	0 [53]	0 [53]	2 [53]	2 [53]	2 [53]	0 [53]
Biolog::L-arginine	1 [52]	1 [59]	1 [63]	1 [64]	0 [66]	2 [37]	0 [55]	1 [20]	1 [36]	1 [79]	2 [80]	1 [39]	1 [37]	1 [54]	0 [10]	0 [11]	0 [19]	0 [4]	2 [18]	2 [56]	1 [78]	2 [17]	?	0 [25]	0 [5]	0 [26]	2 [14]	0 [20]	0 [27]	2 [16]	2 [7]	2 [8]	2 [9]	2 [6]	0 [15]	0 [21]	0 [30]	0 [31]	0 [33]	1 [84]	0 [53]	1 [85]	1 [40]	1 [53]	0 [53]	0 [53]	2 [53]	0 [53]	0 [53]
Biolog::L-aspartic acid	0 [52]	0 [59]	1 [63]	2 [64]	0 [66]	1 [37]	1 [55]	2 [20]	0 [36]	1 [79]	1 [80]	0 [39]	0 [37]	1 [54]	0 [10]	0 [11]	2 [19]	0 [4]	2 [18]	2 [56]	2 [78]	2 [17]	?	0 [25]	2 [5]	1 [26]	1 [14]	2 [20]	0 [27]	0 [16]	2 [7]	2 [8]	1 [9]	0 [6]	0 [15]	0 [21]	0 [30]	0 [31]	2 [33]	1 [84]	0 [53]	1 [85]	1 [40]	1 [53]	0 [53]	2 [53]	2 [53]	0 [53]	1 [53]
Biolog::L-Glutamic acid	2 [52]	1 [59]	1 [63]	2 [64]	0 [66]	0 [37]	2 [55]	2 [20]	0 [36]	1 [79]	1 [80]	0 [39]	2 [37]	0 [54]	0 [10]	1 [11]	2 [19]	2 [4]	2 [18]	0 [56]	2 [78]	0 [17]	?	2 [25]	2 [5]	2 [26]	0 [14]	2 [20]	2 [27]	2 [16]	2 [7]	2 [8]	2 [9]	0 [6]	2 [15]	2 [21]	2 [30]	2 [31]	2 [33]	1 [84]	2 [53]	1 [85]	1 [40]	1 [53]	0 [53]	2 [53]	2 [53]	0 [53]	2 [53]
Biolog::L-Histidine	1 [52]	1 [59]	1 [63]	2 [64]	1 [66]	0 [37]	1 [55]	1 [20]	1 [36]	1 [79]	1 [80]	0 [39]	1 [37]	1 [54]	0 [10]	1 [11]	0 [19]	0 [4]	0 [18]	1 [56]	1 [78]	0 [17]	?	0 [25]	0 [5]	0 [26]	0 [14]	0 [20]	2 [27]	0 [16]	2 [7]	0 [8]	0 [9]	0 [6]	0 [15]	0 [21]	0 [30]	0 [31]	0 [33]	1 [84]	1 [53]	1 [85]	1 [40]	1 [53]	1 [53]	1 [53]	1 [53]	1 [53]	1 [53]
Biolog::L-pyroglutamic acid	1 [52]	1 [59]	1 [63]	1 [64]	2 [66]	0 [37]	0 [55]	0 [20]	2 [36]	1 [79]	1 [80]	0 [39]	0 [37]	1 [54]	0 [10]	1 [11]	2 [19]	0 [4]	2 [18]	2 [56]	2 [78]	0 [17]	?	1 [25]	2 [5]	2 [26]	0 [14]	2 [20]	0 [27]	2 [16]	0 [7]	2 [8]	0 [9]	0 [6]	1 [15]	2 [21]	0 [30]	0 [31]	2 [33]	1 [84]	1 [53]	1 [85]	1 [40]	1 [53]	1 [53]	2 [53]	2 [53]	1 [53]	1 [53]
Biolog::L-Serine	1 [52]	1 [59]	1 [63]	0 [64]	1 [66]	1 [37]	0 [55]	1 [20]	1 [36]	2 [79]	1 [80]	0 [39]	0 [37]	0 [54]	0 [10]	0 [11]	1 [19]	2 [4]	2 [18]	1 [56]	1 [78]	1 [17]	?	0 [25]	2 [5]	0 [26]	0 [14]	1 [20]	2 [27]	2 [16]	0 [7]	0 [8]	2 [9]	0 [6]	2 [15]	1 [21]	0 [30]	1 [31]	1 [33]	0 [84]	1 [53]	1 [85]	1 [40]	2 [53]	1 [53]	2 [53]	1 [53]	1 [53]	0 [53]
Biolog::Lincomycin	1 [52]	1 [59]	1 [63]	1 [64]	1 [66]	1 [37]	1 [55]	1 [20]	1 [36]	1 [79]	1 [80]	1 [39]	1 [37]	1 [54]	2 [10]	1 [11]	0 [19]	2 [4]	0 [18]	1 [56]	1 [78]	0 [17]	?	0 [25]	0 [5]	0 [26]	0 [14]	1 [20]	0 [27]	0 [16]	0 [7]	0 [8]	0 [9]	0 [6]	0 [15]	0 [21]	0 [30]	0 [31]	0 [33]	2 [84]	1 [53]	2 [85]	1 [40]	1 [53]	1 [53]	1 [53]	1 [53]	1 [53]	1 [53]
Biolog::Guanidine Hydrochloride	1 [52]	1 [59]	1 [63]	1 [64]	1 [66]	1 [37]	1 [55]	1 [20]	1 [36]	1 [79]	1 [80]	1 [39]	1 [37]	1 [54]	2 [10]	1 [11]	0 [19]	0 [4]	0 [18]	1 [56]	1 [78]	0 [17]	?	0 [25]	0 [5]	0 [26]	0 [14]	1 [20]	0 [27]	0 [16]	0 [7]	0 [8]	0 [9]	0 [6]	1 [15]	0 [21]	0 [30]	0 [31]	0 [33]	2 [84]	1 [53]	2 [85]	1 [40]	1 [53]	1 [53]	1 [53]	1 [53]	1 [53]	1 [53]
Biolog::Niaproof	1 [52]	1 [59]	1 [63]	1 [64]	1 [66]	1 [37]	1 [55]	1 [20]	1 [36]	1 [79]	1 [80]	1 [39]	1 [37]	1 [54]	2 [10]	1 [11]	0 [19]	0 [4]	0 [18]	1 [56]	1 [78]	0 [17]	?	0 [25]	0 [5]	0 [26]	0 [14]	1 [20]	0 [27]	0 [16]	0 [7]	0 [8]	0 [9]	0 [6]	0 [15]	0 [21]	0 [30]	0 [31]	0 [33]	2 [84]	1 [53]	2 [85]	1 [40]	1 [53]	1 [53]	1 [53]	1 [53]	1 [53]	1 [53]
Biolog::pectin	0 [52]	1 [59]	0 [63]	0 [64]	2 [66]	1 [37]	2 [55]	2 [20]	0 [36]	1 [79]	1 [80]	1 [39]	1 [37]	2 [54]	0 [10]	0 [11]	2 [19]	0 [4]	2 [18]	0 [56]	2 [78]	0 [17]	?	2 [25]	2 [5]	2 [26]	2 [14]	2 [20]	0 [27]	0 [16]	2 [7]	2 [8]	2 [9]	2 [6]	2 [15]	2 [21]	2 [30]	2 [31]	2 [33]	2 [84]	2 [53]	1 [85]	1 [40]	2 [53]	1 [53]	0 [53]	1 [53]	2 [53]	2 [53]
Biolog::D-Galacturonic acid	0 [52]	2 [59]	1 [63]	0 [64]	0 [66]	1 [37]	0 [55]	2 [20]	0 [36]	1 [79]	2 [80]	2 [39]	1 [37]	1 [54]	2 [10]	0 [11]	1 [19]	0 [4]	1 [18]	0 [56]	0 [78]	1 [17]	?	1 [25]	0 [5]	0 [26]	1 [14]	0 [20]	0 [27]	1 [16]	0 [7]	2 [8]	0 [9]	1 [6]	0 [15]	0 [21]	0 [30]	0 [31]	0 [33]	1 [84]	0 [53]	2 [85]	1 [40]	2 [53]	2 [53]	1 [53]	2 [53]	1 [53]	1 [53]
Biolog::L-Galactonic acid-gamma-Lactone	1 [52]	1 [59]	2 [63]	1 [64]	1 [66]	1 [37]	0 [55]	1 [20]	1 [36]	1 [79]	1 [80]	1 [39]	1 [37]	1 [54]	0 [10]	1 [11]	1 [19]	0 [4]	0 [18]	1 [56]	0 [78]	0 [17]	?	0 [25]	0 [5]	0 [26]	0 [14]	0 [20]	0 [27]	0 [16]	0 [7]	0 [8]	0 [9]	0 [6]	0 [15]	0 [21]	0 [30]	0 [31]	0 [33]	1 [84]	1 [53]	1 [85]	2 [40]	1 [53]	0 [53]	1 [53]	0 [53]	0 [53]	1 [53]
Biolog::D-Gluconic acid	0 [52]	2 [59]	2 [63]	0 [64]	0 [66]	1 [37]	2 [55]	2 [20]	2 [36]	1 [79]	1 [80]	0 [39]	2 [37]	2 [54]	0 [10]	0 [11]	2 [19]	0 [4]	1 [18]	1 [56]	2 [78]	2 [17]	?	2 [25]	2 [5]	2 [26]	2 [14]	2 [20]	0 [27]	1 [16]	2 [7]	2 [8]	2 [9]	2 [6]	0 [15]	1 [21]	2 [30]	0 [31]	2 [33]	1 [84]	2 [53]	1 [85]	0 [40]	2 [53]	0 [53]	2 [53]	2 [53]	0 [53]	2 [53]
Biolog::D-Glucuronic acid	0 [52]	2 [59]	0 [63]	1 [64]	2 [66]	2 [37]	0 [55]	2 [20]	0 [36]	1 [79]	1 [80]	2 [39]	0 [37]	1 [54]	2 [10]	0 [11]	0 [19]	2 [4]	1 [18]	0 [56]	0 [78]	1 [17]	?	0 [25]	0 [5]	0 [26]	1 [14]	0 [20]	0 [27]	1 [16]	0 [7]	2 [8]	0 [9]	0 [6]	0 [15]	0 [21]	1 [30]	0 [31]	0 [33]	0 [84]	0 [53]	2 [85]	1 [40]	1 [53]	2 [53]	1 [53]	2 [53]	1 [53]	1 [53]
Biolog::Glucuronamide	0 [52]	1 [59]	1 [63]	1 [64]	0 [66]	0 [37]	1 [55]	2 [20]	1 [36]	1 [79]	1 [80]	0 [39]	2 [37]	1 [54]	2 [10]	2 [11]	1 [19]	0 [4]	1 [18]	2 [56]	0 [78]	2 [17]	?	0 [25]	2 [5]	2 [26]	0 [14]	1 [20]	2 [27]	0 [16]	0 [7]	2 [8]	0 [9]	2 [6]	1 [15]	0 [21]	0 [30]	1 [31]	0 [33]	2 [84]	2 [53]	2 [85]	1 [40]	1 [53]	2 [53]	1 [53]	2 [53]	1 [53]	1 [53]
Biolog::Mucic acid	1 [52]	1 [59]	1 [63]	2 [64]	1 [66]	1 [37]	1 [55]	1 [20]	0 [36]	1 [79]	1 [80]	2 [39]	1 [37]	1 [54]	0 [10]	0 [11]	1 [19]	0 [4]	1 [18]	1 [56]	0 [78]	1 [17]	?	0 [25]	0 [5]	0 [26]	0 [14]	0 [20]	2 [27]	0 [16]	0 [7]	0 [8]	0 [9]	0 [6]	0 [15]	0 [21]	0 [30]	0 [31]	0 [33]	1 [84]	0 [53]	1 [85]	1 [40]	1 [53]	1 [53]	1 [53]	1 [53]	0 [53]	1 [53]
Biolog::Quinic acid	1 [52]	1 [59]	0 [63]	1 [64]	2 [66]	0 [37]	2 [55]	0 [20]	2 [36]	1 [79]	2 [80]	2 [39]	0 [37]	1 [54]	0 [10]	0 [11]	0 [19]	0 [4]	2 [18]	0 [56]	2 [78]	0 [17]	?	0 [25]	0 [5]	2 [26]	2 [14]	2 [20]	2 [27]	2 [16]	0 [7]	2 [8]	2 [9]	0 [6]	2 [15]	0 [21]	2 [30]	2 [31]	2 [33]	0 [84]	0 [53]	1 [85]	0 [40]	1 [53]	1 [53]	0 [53]	1 [53]	1 [53]	2 [53]
Biolog::D-Saccharic acid	1 [52]	2 [59]	2 [63]	0 [64]	1 [66]	1 [37]	1 [55]	1 [20]	2 [36]	2 [79]	1 [80]	0 [39]	2 [37]	1 [54]	0 [10]	0 [11]	0 [19]	0 [4]	0 [18]	1 [56]	1 [78]	1 [17]	?	0 [25]	0 [5]	0 [26]	0 [14]	0 [20]	0 [27]	0 [16]	0 [7]	2 [8]	2 [9]	0 [6]	0 [15]	0 [21]	0 [30]	0 [31]	0 [33]	1 [84]	1 [53]	1 [85]	1 [40]	0 [53]	1 [53]	2 [53]	0 [53]	1 [53]	2 [53]
Biolog::Vancomycin	1 [52]	1 [59]	1 [63]	1 [64]	1 [66]	1 [37]	1 [55]	1 [20]	1 [36]	1 [79]	1 [80]	1 [39]	1 [37]	1 [54]	2 [10]	1 [11]	0 [19]	0 [4]	0 [18]	1 [56]	1 [78]	0 [17]	?	0 [25]	0 [5]	0 [26]	0 [14]	1 [20]	0 [27]	0 [16]	0 [7]	0 [8]	0 [9]	0 [6]	0 [15]	0 [21]	0 [30]	0 [31]	0 [33]	2 [84]	1 [53]	2 [85]	1 [40]	1 [53]	1 [53]	1 [53]	1 [53]	1 [53]	1 [53]
Biolog::Tetrazolium Violet	1 [52]	1 [59]	1 [63]	1 [64]	1 [66]	1 [37]	1 [55]	1 [20]	1 [36]	1 [79]	2 [80]	1 [39]	1 [37]	1 [54]	2 [10]	2 [11]	2 [19]	2 [4]	0 [18]	1 [56]	1 [78]	0 [17]	?	0 [25]	1 [5]	2 [26]	0 [14]	2 [20]	0 [27]	0 [16]	0 [7]	0 [8]	0 [9]	0 [6]	0 [15]	0 [21]	0 [30]	0 [31]	0 [33]	2 [84]	1 [53]	2 [85]	1 [40]	1 [53]	1 [53]	1 [53]	1 [53]	1 [53]	1 [53]
Biolog::Tetrazolium Blue	1 [52]	1 [59]	1 [63]	1 [64]	1 [66]	1 [37]	1 [55]	1 [20]	1 [36]	1 [79]	1 [80]	1 [39]	1 [37]	1 [54]	2 [10]	2 [11]	1 [19]	2 [4]	0 [18]	1 [56]	2 [78]	1 [17]	?	0 [25]	2 [5]	1 [26]	0 [14]	2 [20]	0 [27]	0 [16]	0 [7]	0 [8]	0 [9]	0 [6]	0 [15]	0 [21]	0 [30]	0 [31]	0 [33]	2 [84]	1 [53]	2 [85]	1 [40]	2 [53]	1 [53]	1 [53]	1 [53]	1 [53]	1 [53]
Biolog::p-Hydroxy-phenylacetic acid	1 [52]	1 [59]	1 [63]	1 [64]	1 [66]	1 [37]	1 [55]	1 [20]	0 [36]	1 [79]	1 [80]	1 [39]	1 [37]	1 [54]	1 [10]	0 [11]	0 [19]	0 [4]	1 [18]	1 [56]	1 [78]	0 [17]	?	0 [25]	0 [5]	0 [26]	0 [14]	1 [20]	0 [27]	0 [16]	2 [7]	2 [8]	2 [9]	2 [6]	0 [15]	0 [21]	0 [30]	0 [31]	0 [33]	2 [84]	2 [53]	1 [85]	1 [40]	1 [53]	1 [53]	1 [53]	1 [53]	1 [53]	2 [53]
Biolog::Methyl pyruvate	2 [52]	1 [59]	1 [63]	0 [64]	2 [66]	1 [37]	2 [55]	1 [20]	0 [36]	1 [79]	1 [80]	1 [39]	0 [37]	2 [54]	1 [10]	1 [11]	2 [19]	2 [4]	2 [18]	2 [56]	0 [78]	0 [17]	?	1 [25]	2 [5]	0 [26]	2 [14]	2 [20]	2 [27]	0 [16]	2 [7]	2 [8]	2 [9]	0 [6]	2 [15]	2 [21]	2 [30]	2 [31]	2 [33]	0 [84]	0 [53]	1 [85]	1 [40]	1 [53]	1 [53]	1 [53]	1 [53]	1 [53]	2 [53]
Biolog::D-Lactic acid Methyl Ester	2 [52]	0 [59]	2 [63]	1 [64]	2 [66]	0 [37]	0 [55]	2 [20]	0 [36]	1 [79]	1 [80]	2 [39]	0 [37]	0 [54]	0 [10]	0 [11]	0 [19]	0 [4]	2 [18]	2 [56]	0 [78]	0 [17]	?	1 [25]	1 [5]	1 [26]	2 [14]	2 [20]	2 [27]	2 [16]	0 [7]	2 [8]	0 [9]	1 [6]	2 [15]	1 [21]	2 [30]	2 [31]	2 [33]	1 [84]	2 [53]	1 [85]	1 [40]	0 [53]	0 [53]	1 [53]	0 [53]	0 [53]	0 [53]
Biolog::L-Lactic acid	1 [52]	1 [59]	1 [63]	2 [64]	2 [66]	1 [37]	0 [55]	1 [20]	0 [36]	1 [79]	1 [80]	2 [39]	1 [37]	1 [54]	0 [10]	1 [11]	1 [19]	2 [4]	2 [18]	0 [56]	0 [78]	0 [17]	?	0 [25]	0 [5]	2 [26]	1 [14]	2 [20]	2 [27]	1 [16]	1 [7]	2 [8]	2 [9]	2 [6]	0 [15]	0 [21]	2 [30]	0 [31]	2 [33]	0 [84]	2 [53]	1 [85]	1 [40]	1 [53]	0 [53]	0 [53]	1 [53]	0 [53]	1 [53]
Biolog::Citric acid	2 [52]	1 [59]	2 [63]	2 [64]	1 [66]	2 [37]	0 [55]	0 [20]	0 [36]	1 [79]	1 [80]	0 [39]	1 [37]	1 [54]	0 [10]	1 [11]	2 [19]	0 [4]	1 [18]	1 [56]	0 [78]	1 [17]	?	2 [25]	0 [5]	0 [26]	0 [14]	0 [20]	2 [27]	0 [16]	0 [7]	0 [8]	0 [9]	0 [6]	0 [15]	2 [21]	2 [30]	0 [31]	0 [33]	1 [84]	1 [53]	2 [85]	1 [40]	2 [53]	1 [53]	1 [53]	2 [53]	1 [53]	1 [53]
Biolog::α-Keto-Glutaric acid	2 [52]	2 [59]	2 [63]	1 [64]	0 [66]	2 [37]	2 [55]	2 [20]	2 [36]	1 [79]	1 [80]	2 [39]	2 [37]	0 [54]	0 [10]	0 [11]	2 [19]	0 [4]	2 [18]	2 [56]	2 [78]	2 [17]	?	2 [25]	0 [5]	1 [26]	2 [14]	1 [20]	2 [27]	0 [16]	0 [7]	2 [8]	0 [9]	2 [6]	0 [15]	2 [21]	0 [30]	0 [31]	2 [33]	2 [84]	2 [53]	2 [85]	1 [40]	2 [53]	2 [53]	1 [53]	2 [53]	0 [53]	0 [53]
Biolog::D-Malic acid	0 [52]	2 [59]	2 [63]	1 [64]	1 [66]	2 [37]	2 [55]	2 [20]	0 [36]	1 [79]	1 [80]	2 [39]	1 [37]	2 [54]	0 [10]	0 [11]	1 [19]	0 [4]	2 [18]	2 [56]	1 [78]	2 [17]	?	1 [25]	0 [5]	2 [26]	2 [14]	2 [20]	2 [27]	0 [16]	2 [7]	2 [8]	2 [9]	1 [6]	0 [15]	2 [21]	2 [30]	0 [31]	2 [33]	0 [84]	0 [53]	1 [85]	1 [40]	2 [53]	0 [53]	1 [53]	2 [53]	2 [53]	2 [53]
Biolog::L-Malic acid	1 [52]	2 [59]	2 [63]	2 [64]	1 [66]	0 [37]	0 [55]	2 [20]	0 [36]	1 [79]	1 [80]	2 [39]	1 [37]	1 [54]	2 [10]	1 [11]	0 [19]	2 [4]	2 [18]	2 [56]	1 [78]	2 [17]	?	2 [25]	0 [5]	2 [26]	2 [14]	2 [20]	2 [27]	1 [16]	2 [7]	2 [8]	2 [9]	2 [6]	0 [15]	2 [21]	2 [30]	0 [31]	2 [33]	2 [84]	1 [53]	2 [85]	1 [40]	2 [53]	2 [53]	2 [53]	2 [53]	2 [53]	2 [53]
Biolog::Bromo-Succinic acid	1 [52]	1 [59]	1 [63]	1 [64]	1 [66]	1 [37]	1 [55]	1 [20]	1 [36]	1 [79]	1 [80]	1 [39]	1 [37]	1 [54]	2 [10]	0 [11]	0 [19]	0 [4]	1 [18]	2 [56]	1 [78]	0 [17]	?	2 [25]	0 [5]	0 [26]	2 [14]	1 [20]	2 [27]	0 [16]	2 [7]	2 [8]	2 [9]	2 [6]	0 [15]	2 [21]	2 [30]	0 [31]	2 [33]	1 [84]	1 [53]	1 [85]	1 [40]	1 [53]	1 [53]	0 [53]	1 [53]	1 [53]	2 [53]
Biolog::Nalidixic acid	2 [52]	2 [59]	2 [63]	1 [64]	2 [66]	2 [37]	0 [55]	2 [20]	2 [36]	1 [79]	2 [80]	2 [39]	0 [37]	2 [54]	2 [10]	2 [11]	2 [19]	2 [4]	1 [18]	0 [56]	2 [78]	2 [17]	?	2 [25]	2 [5]	2 [26]	2 [14]	2 [20]	2 [27]	2 [16]	2 [7]	2 [8]	2 [9]	2 [6]	2 [15]	2 [21]	2 [30]	2 [31]	2 [33]	2 [84]	1 [53]	2 [85]	2 [40]	2 [53]	2 [53]	2 [53]	1 [53]	2 [53]	2 [53]
Biolog::Lithium Chloride	2 [52]	2 [59]	2 [63]	2 [64]	0 [66]	2 [37]	2 [55]	2 [20]	2 [36]	1 [79]	2 [80]	1 [39]	2 [37]	2 [54]	1 [10]	0 [11]	2 [19]	2 [4]	0 [18]	1 [56]	2 [78]	0 [17]	?	2 [25]	0 [5]	0 [26]	0 [14]	0 [20]	1 [27]	0 [16]	2 [7]	0 [8]	2 [9]	0 [6]	2 [15]	2 [21]	1 [30]	2 [31]	2 [33]	2 [84]	0 [53]	0 [85]	1 [40]	2 [53]	1 [53]	1 [53]	1 [53]	1 [53]	2 [53]
Biolog::potassium Tellurite	2 [52]	2 [59]	2 [63]	2 [64]	2 [66]	2 [37]	2 [55]	0 [20]	1 [36]	1 [79]	2 [80]	2 [39]	2 [37]	2 [54]	2 [10]	2 [11]	2 [19]	2 [4]	0 [18]	1 [56]	2 [78]	2 [17]	?	2 [25]	1 [5]	1 [26]	2 [14]	2 [20]	2 [27]	2 [16]	2 [7]	0 [8]	2 [9]	2 [6]	2 [15]	2 [21]	2 [30]	2 [31]	2 [33]	2 [84]	1 [53]	2 [85]	2 [40]	0 [53]	1 [53]	1 [53]	1 [53]	2 [53]	2 [53]
Biolog::Tween 40	2 [52]	2 [59]	2 [63]	0 [64]	2 [66]	2 [37]	2 [55]	1 [20]	2 [36]	2 [79]	2 [80]	2 [39]	0 [37]	2 [54]	1 [10]	2 [11]	2 [19]	2 [4]	2 [18]	2 [56]	2 [78]	2 [17]	?	2 [25]	2 [5]	2 [26]	1 [14]	1 [20]	1 [27]	0 [16]	2 [7]	2 [8]	2 [9]	2 [6]	2 [15]	0 [21]	1 [30]	2 [31]	1 [33]	2 [84]	2 [53]	2 [85]	2 [40]	2 [53]	2 [53]	0 [53]	2 [53]	2 [53]	2 [53]
Biolog::γ-amino-n-Butyric acid	2 [52]	2 [59]	1 [63]	2 [64]	1 [66]	1 [37]	2 [55]	1 [20]	0 [36]	1 [79]	1 [80]	2 [39]	0 [37]	0 [54]	1 [10]	0 [11]	1 [19]	0 [4]	2 [18]	2 [56]	0 [78]	0 [17]	?	0 [25]	2 [5]	0 [26]	0 [14]	0 [20]	0 [27]	2 [16]	2 [7]	2 [8]	2 [9]	0 [6]	1 [15]	0 [21]	0 [30]	2 [31]	0 [33]	0 [84]	2 [53]	1 [85]	1 [40]	1 [53]	0 [53]	1 [53]	2 [53]	0 [53]	0 [53]
Biolog::α-Hydroxy-Butyric acid	0 [52]	0 [59]	2 [63]	0 [64]	2 [66]	2 [37]	2 [55]	0 [20]	2 [36]	1 [79]	1 [80]	2 [39]	2 [37]	2 [54]	1 [10]	0 [11]	2 [19]	2 [4]	2 [18]	2 [56]	2 [78]	0 [17]	?	0 [25]	2 [5]	1 [26]	2 [14]	2 [20]	0 [27]	1 [16]	0 [7]	2 [8]	2 [9]	2 [6]	2 [15]	2 [21]	2 [30]	2 [31]	2 [33]	0 [84]	2 [53]	0 [85]	1 [40]	1 [53]	2 [53]	0 [53]	1 [53]	1 [53]	0 [53]
Biolog::β-Hydroxy-Butyric acid	2 [52]	1 [59]	0 [63]	0 [64]	2 [66]	1 [37]	2 [55]	2 [20]	2 [36]	2 [79]	1 [80]	2 [39]	2 [37]	2 [54]	2 [10]	0 [11]	1 [19]	2 [4]	1 [18]	2 [56]	2 [78]	1 [17]	?	2 [25]	2 [5]	2 [26]	2 [14]	2 [20]	0 [27]	0 [16]	2 [7]	2 [8]	2 [9]	2 [6]	2 [15]	2 [21]	2 [30]	2 [31]	2 [33]	1 [84]	2 [53]	2 [85]	1 [40]	1 [53]	1 [53]	1 [53]	2 [53]	0 [53]	0 [53]
Biolog::α-Keto-Butyric acid	2 [52]	1 [59]	1 [63]	1 [64]	2 [66]	0 [37]	2 [55]	1 [20]	2 [36]	2 [79]	1 [80]	2 [39]	1 [37]	2 [54]	0 [10]	0 [11]	2 [19]	2 [4]	2 [18]	1 [56]	2 [78]	0 [17]	?	2 [25]	2 [5]	0 [26]	2 [14]	0 [20]	0 [27]	0 [16]	2 [7]	2 [8]	2 [9]	1 [6]	2 [15]	2 [21]	2 [30]	2 [31]	2 [33]	0 [84]	2 [53]	2 [85]	1 [40]	0 [53]	2 [53]	1 [53]	1 [53]	1 [53]	2 [53]
Biolog::acetoacetic acid	2 [52]	2 [59]	2 [63]	1 [64]	2 [66]	2 [37]	2 [55]	2 [20]	2 [36]	1 [79]	2 [80]	2 [39]	2 [37]	2 [54]	2 [10]	1 [11]	2 [19]	0 [4]	1 [18]	2 [56]	2 [78]	2 [17]	?	2 [25]	2 [5]	2 [26]	2 [14]	2 [20]	2 [27]	0 [16]	1 [7]	2 [8]	1 [9]	2 [6]	2 [15]	2 [21]	2 [30]	1 [31]	1 [33]	2 [84]	2 [53]	2 [85]	0 [40]	2 [53]	2 [53]	1 [53]	2 [53]	2 [53]	2 [53]
Biolog::propionic acid	2 [52]	2 [59]	2 [63]	2 [64]	2 [66]	2 [37]	2 [55]	2 [20]	2 [36]	2 [79]	2 [80]	2 [39]	2 [37]	2 [54]	0 [10]	0 [11]	2 [19]	2 [4]	0 [18]	2 [56]	2 [78]	2 [17]	?	2 [25]	2 [5]	2 [26]	2 [14]	0 [20]	2 [27]	0 [16]	2 [7]	2 [8]	2 [9]	1 [6]	0 [15]	2 [21]	2 [30]	2 [31]	1 [33]	2 [84]	2 [53]	2 [85]	1 [40]	0 [53]	2 [53]	1 [53]	2 [53]	1 [53]	2 [53]
Biolog::acetic acid	2 [52]	2 [59]	2 [63]	2 [64]	2 [66]	2 [37]	2 [55]	2 [20]	2 [36]	1 [79]	2 [80]	2 [39]	2 [37]	2 [54]	0 [10]	0 [11]	2 [19]	2 [4]	2 [18]	2 [56]	2 [78]	2 [17]	?	2 [25]	2 [5]	2 [26]	2 [14]	2 [20]	2 [27]	1 [16]	1 [7]	2 [8]	2 [9]	2 [6]	0 [15]	2 [21]	2 [30]	0 [31]	0 [33]	2 [84]	2 [53]	2 [85]	1 [40]	2 [53]	2 [53]	1 [53]	2 [53]	0 [53]	2 [53]
Biolog::Sodium Formate	1 [52]	2 [59]	1 [63]	2 [64]	1 [66]	0 [37]	1 [55]	1 [20]	0 [36]	1 [79]	1 [80]	1 [39]	0 [37]	1 [54]	0 [10]	0 [11]	0 [19]	0 [4]	0 [18]	1 [56]	2 [78]	1 [17]	?	0 [25]	2 [5]	0 [26]	1 [14]	1 [20]	2 [27]	0 [16]	0 [7]	2 [8]	0 [9]	0 [6]	0 [15]	0 [21]	0 [30]	0 [31]	2 [33]	2 [84]	1 [53]	1 [85]	1 [40]	1 [53]	0 [53]	1 [53]	1 [53]	1 [53]	0 [53]
Biolog::aztreonam	2 [52]	2 [59]	2 [63]	2 [64]	2 [66]	2 [37]	2 [55]	2 [20]	2 [36]	1 [79]	2 [80]	2 [39]	2 [37]	2 [54]	2 [10]	2 [11]	2 [19]	2 [4]	2 [18]	2 [56]	2 [78]	2 [17]	?	2 [25]	2 [5]	2 [26]	2 [14]	2 [20]	2 [27]	2 [16]	2 [7]	2 [8]	2 [9]	2 [6]	2 [15]	2 [21]	2 [30]	2 [31]	2 [33]	2 [84]	1 [53]	2 [85]	2 [40]	2 [53]	0 [53]	0 [53]	1 [53]	2 [53]	2 [53]
Biolog::Butyric acid	2 [52]	2 [59]	0 [63]	2 [64]	2 [66]	2 [37]	1 [55]	1 [20]	2 [36]	1 [79]	1 [80]	2 [39]	0 [37]	2 [54]	2 [10]	2 [11]	0 [19]	0 [4]	0 [18]	1 [56]	2 [78]	0 [17]	?	1 [25]	1 [5]	2 [26]	0 [14]	2 [20]	2 [27]	0 [16]	2 [7]	1 [8]	2 [9]	2 [6]	2 [15]	0 [21]	1 [30]	2 [31]	2 [33]	2 [84]	1 [53]	2 [85]	2 [40]	2 [53]	1 [53]	1 [53]	1 [53]	1 [53]	2 [53]
Biolog::Sodium Bromate	2 [52]	2 [59]	2 [63]	2 [64]	2 [66]	2 [37]	1 [55]	1 [20]	0 [36]	1 [79]	2 [80]	1 [39]	2 [37]	2 [54]	2 [10]	2 [11]	2 [19]	1 [4]	0 [18]	1 [56]	2 [78]	1 [17]	?	2 [25]	1 [5]	0 [26]	1 [14]	0 [20]	2 [27]	0 [16]	2 [7]	0 [8]	2 [9]	0 [6]	2 [15]	1 [21]	1 [30]	2 [31]	1 [33]	2 [84]	1 [53]	2 [85]	2 [40]	2 [53]	1 [53]	1 [53]	1 [53]	2 [53]	2 [53]
Cell type::Basic shape	coccoid [52]	coccoid [59]	coccoid [63]	coccoid [64]	coccoid [66]	coccoid; rod; vibrio [37]	coccoid; rod [55]	coccoid [35]	coccoid; rod; vibrio [36]	coccoid [79]	coccoid [80]	coccoid; rod [39]	coccoid [37]	coccoid [54]	pleomorphic [10]	pleomorphic [1, 11]	pleomorphic [19]	pleomorphic [4]	pleomorphic [18]	coccoid; rod [56]	pleomorphic [60]	pleomorphic [1, 17]	cuboid [83]	pleomorphic [25] # / coccoid [3]	pleomorphic [5]	pleomorphic [1, 26]	pleomorphic [14]	pleomorphic [20]	coccoid [2]	pleomorphic [16]	pleomorphic [7]	pleomorphic [8]	pleomorphic [9]	pleomorphic [6]	rod [15]	rod [21]	rod [12]	rod [13]	rod [12]	coccoid/rod [84]	coccoid; rod [47]	coccoid/rod [85]	coccoid [40]	coccoid; rod [58]	coccoid; rod [41]	rod [42]	coccoid; rod [43,44]	coccoid; rod [41]	coccoid; rod [45]
Cell type::Motility flagellum	absent [52]	absent [59]	absent [63]	absent [64]	absent [66]	present [37, 68]	absent [55]	absent [20]	absent [36]	absent [79]	absent [80]	present [39]	present [37]	absent [54]	absent [10]	absent [1, 11]	absent [19]	absent [4]	absent [18]	absent [56]	absent [60]	absent [1, 17]	present [83]	absent [25]	absent [5]	absent [1, 26]	absent [14]	absent [20]	present [2]	absent [16]	absent [7]	absent [8]	absent [9]	absent [6]	absent [15]	present [21]	present [12]	present [13]	present [12]	absent [84]	absent [47]	absent [85]	absent [40]	?	present [41]	present [42]	present [43]	?	present [45]
Cell type::Spores	absent [52]	absent [59]	absent [63]	absent [64]	absent [66]	absent [35]	absent [55]	absent [35]	absent [36]	absent [79]	absent [80]	absent [39]	absent [37]	absent [54]	present [10]	present [1, 11]	present [19]	present [4]	present [18]	present [56]	absent [60]	present [1, 17]	present [83]	present [25]	present [5]	present [1, 26]	present [14]	present [20]	absent [2]	present [16]	present [7]	present [8]	present [9]	present [6]	absent [15]	absent [21]	absent [12]	absent [13]	absent [12]	absent [84]	?	absent [85]	absent [40]	absent [58]	?	absent [42]	absent [43]	?	absent [45]
Colony morphology::Multilocular	absent [52]	absent [59]	absent [63]	absent [64]	absent [66]	absent [37, 68]	absent [55]	absent [35]	absent [36]	absent [79]	absent [80]	absent [39]	absent [37]	absent [54]	present [10]	present [1, 11]	absent [19]	absent [4]	present [18]	absent [56]	?	present [1, 17]	absent [83]	absent [3, 25]	absent [5]	present [1, 26]	absent [14]	present [20]	absent [2, 27]	present [16]	absent [7]	absent [8]	present [9]	absent [6]	absent [15]	absent [21]	absent [12]	absent [13]	absent [12]	absent [84]	absent [47]	absent [85]	absent [40]	absent [58]	absent [41]	absent [42]	absent [43]	absent [41]	absent [45]
Colony morphology::Irregular	present [52]	absent [59]	absent [63]	absent [64]	absent [66]	absent [37, 68]	absent [55]	absent [35]	absent [36]	absent [79]	absent [80]	absent [39]	absent [37]	absent [54]	present [10]	present [1, 11]	absent [19]	absent [4]	present [18]	absent [56]	present [60]	present [17, 1]	absent [83]	absent [3, 25]	absent [5]	present [1, 26]	absent [14]	present [20]	absent [2, 27]	present [16]	absent [7]	absent [8]	present [9]	absent [6]	absent [15]	absent [21]	absent [12]	absent [13]	absent [12]	absent [84]	absent [47]	absent [85]	absent [40]	absent [58]	absent [41]	absent [42]	absent [40] #/present [43]	absent [41]	absent [45]
Colony morphology::Nearly circular	present [52]	present [59]	present [63]	present [64]	present [66]	present [37, 68]	present [55]	present [35]	present [36]	present [79]	present [80]	present [39]	present [37]	present [54]	absent [10]	absent [11]	present [19]	present [4]	absent [18]	present [56]	?	absent [17]	?	present [3, 25]	present [5]	absent [26]	present [14]	absent [20]	present [2, 27]	absent [16]	present [7]	present [8]	absent [9]	present [6]	present [15]	present [21]	present [12]	present [13]	present [12]	present [84]	present [47]	present [85]	present [40]	present [58]	present [41]	present [42]	absent [43]	present [41]	present [45]
Colony morphology::Convex	present [52]	present [59]	present [63]	present [64]	present [66]	present [37, 68]	?	present [35]	present [36]	?	present [80]	present [39]	present [37]	present [54]	absent [10]	absent [11]	present [19]	present [4]	absent [18]	present [56]	absent [60]	absent [17]	?	present [3, 25]	present [5]	absent [26]	present [14]	absent [20]	present [2, 27]	absent [16]	present [7]	present [8]	absent [9]	present [6]	present [15]	present [21]	present [12]	present [13]	present [12]	present [84]	present [47]	present [85]	present [40]	present [76]	present [41]	present [42]	absent [43]	present [41]	present [45]
Colony morphology::Surface	moist [52]	moist [59]	moist [63]	moist [64]	moist [66]	moist [37, 68]	?	dry [35]	moist [36]	dry [79]	moist [80]	moist [39]	moist [37]	moist [54]	dry [10]	dry [11]	moist [19]	moist [4]	dry [18]	moist [56]	dry [60]	dry [17]	moist [83]	moist [3, 25]	moist [5]	dry [26]	moist [14]	dry [20]	moist [2, 27]	dry [16]	moist [7]	moist [8]	dry [9]	moist [6]	moist [15]	moist [21]	moist [12]	moist [13]	moist [12]	moist [84]	moist [47]	moist [85]	moist [40]	moist [58]	moist [41]	moist [42]	moist [43]	moist [41]	moist [45]
Colony morphology::Colour switch	absent [52]	absent [59]	absent [63]	absent [64]	absent [66]	absent [35, 68]	absent [55]	absent [35]	absent [36]	absent [79]	absent [80]	absent [39]	absent [37]	absent [54]	absent [10]	absent [1, 11]	present [19]	present [4]	absent [18]	absent [56]	absent [60]	absent [1, 17]	present [83]	present [3, 25]	present [5]	absent [1, 26]	present [14]	absent [20]	absent [2, 27]	absent [16]	present [7]	present [8]	absent [9]	present [6]	absent [15]	absent [21]	absent [12]	absent [13]	absent [12]	?	present [47]	?	present [40]	absent [58]	present [40]	present [40]	absent [40, 43]	present [40]	absent [40, 45]
Colony morphology::Dark colonies	absent [52]	absent [59]	absent [63]	absent [64]	absent [66]	absent [35, 68]	absent [55]	absent [35]	absent [36]	absent [79]	absent [80]	absent [39]	absent [37]	absent [54]	present [10]	present [1, 11]	present [19]	present [4]	present [18]	present [56]	present [60]	present [1, 17]	present [83]	present [3, 25]	present [5]	present [1, 26]	present [14]	present [20]	absent [27]	absent [16]	present [7]	present [8]	present [9]	present [6]	absent [15]	absent [21]	absent [12]	absent [13]	absent [12]	present [84]	present [47]	present [85]	present [40]	absent [58]	present [40]	present [40]	absent [40, 43]	present [40]	absent [40, 45]
Colony morphology::Diffusible pigments	absent [52]	absent [59]	absent [63]	absent [64]	absent [66]	absent [37, 68]	absent [55]	?	absent [36]	?	?	absent [39]	absent [37]	absent [54]	absent [10]	absent [11]	absent [19]	absent [4]	absent [18]	absent [56]	absent [60]	absent [17]	?	absent [3, 25]	absent [5]	absent [26]	absent [14]	absent [20]	absent [2, 27]	present [16]	absent [7]	absent [8]	absent [9]	absent [6]	absent [15]	absent [21]	absent [12, 30]	absent [13]	absent [12, 33]	?	?	?	absent [40]	?	absent [41]	?	?	absent [41]	?
Growth condition::Temperature	15.0 - 37.0 °C [52]	15.0 - 37.0 °C [59]	20.0 - 37.0 °C [63]	15.0 - 37.0 °C [64]	15.0 - 37.0 °C [66]	10.0 - 40.0 °C [61]	10–45 °C [55]	10.0 - 40.0 °C [35]	10.0 - 40.0 °C [36]	14.0 - 50.0 (28) °C [79]	4.0 - 45 ( 28 - 37) °C [80]	10.0 - 37.0 (30.0) °C [39]	20.0 - 37.0 (32.0) °C [37]	10.0 - 45.0 (28.0 - 35.0) °C [54]	20.0 - 37.0 (25.0 – 35.0) °C [10]	25.0 - 40.0 (25.0 - 35.0) °C [11]	10.0 - 45.0 (25.0 - 35.0) °C [19]	15.0 - 40.0 (20.0 - 35.0) °C [4]	10.0 - 40.0 (25.0 - 35.0) °C [18]	18.0-37.0 (28.0) °C [56]	15.0 - 40.0 (25.0 - 35.0) °C [60]	10.0 - 40.0 (25.0 - 35.0) °C [17]	20.0 - 40.0 °C [83]	10.0 - 40.0 (25.0 - 40.0) °C [25] # / 28.0 - 45.0 (37.0) °C [3]	15.0 - 40.0 (25.0 - 40.0) °C [5]	15.0 - 40.0 (28.0 - 37.0) °C [26]	15.0 - 35.0 (25.0 - 30.0) °C [14]	10.0 - 40.0 (30.0 - 35.0) °C [20]	15.0 - 40.0 (28.0 - 37.0) °C [27] # / 10.0 - 40.0 (20.0 - 32.0) °C [2]	25.0 - 45.0 (35.0 - 40.0) °C [16]	15.0 - 40.0 (20.0 - 35.0) °C [7]	15.0 - 37.0 (20.0 - 37.0) °C [8]	15.0 - 40.0 (20.0 - 35.0) °C [9]	15.0 - 40.0 (25.0 - 37.0) °C [6]	15.0 - 35.0 (20.0 - 30.0) °C [15]	20.0 - 35.0 (25.0 – 35.0) °C [21]	4.0 - 30.0 (30.0) °C [12]	4.0 - 37.0 (28.0) °C [13]	4.0 - 30.0 (30.0) °C [12]	10.0 - 35.0 (28) °C [84]	20.0 - 28.0 °C [47]	4.0 - 35. 0 (28) °C [85]	26. 0 - 37.0 (30) °C [40]	4.0 - 40. 0 °C [58]	20.0 - 37.0 (28.0) °C [41]	4.0 - 35.0 (28) °C [42]	0.0 - 28.0 (20.0 - 28.0) °C [43]	20.0 - 37.0 (28.0) °C [41]	10.0 - 37.0 (28) °C [45]
Growth condition::pH	5.0 - 11.5 (7.0 - 9.0) pH [52]	6.0 - 12.0 (6.5 - 8.0) pH [59]	6.0 - 12.0 (6.5 - 8.0) pH [63]	5.0 - 11.0 (6.0 - 10.0) pH [64]	6.5 - 11.0 (7.0 - 9.0) pH [66]	?	6.0 - 12.0 [55]	6.0 - 8.0 [35]	6.0 - 10.0 (6.5 - 8.0) pH [36]	6.0 - 9.0 (7.0) pH [79]	4.0 - 11.0 (7.0 - 9.0) pH [80]	6.1 - 10.1 (7.1) pH [39]	5.0 - 8.6 (6.8) pH [37]	6.0 - 10.0 (6.5 - 8.0) pH [54]	6.0 - 8.0 pH [10]	6 - 12 pH [11]	5.0 - 10.5 (6.0 - 9.5) pH [19]	5.0 - 8.5 pH [4]	6.5 - 10.5 (7.0 - 8.5) pH [18]	5.0-12.0 (7.5) pH [56]	5.5 - 10.0 (6.0 - 9.0) pH [60]	6.5 - 9.5 (6.5 - 8.0) pH [17]	7.0 - 8.0 pH [83]	6.0 - 8.0 pH [3]	6.0 - 10.0 pH [5]	6.0 - 9.0 (6.5 - 8.5) pH [26]	5.5 - 9.5 (7.0 - 9.5) pH [14]	5.5 - 11.0 (7.0 - 10.0) pH [29]	6.0 - 8.0 (7.0 - 7.5) pH [2]	6.5 - 10.5 (6.5 - 8.0) pH [16]	6.0 - 8.0 pH [7]	6.0 - 8.5 pH [8]	6.0 - 8.5 pH [9]	6.0 - 8.5 pH [6]	5.0 - 9.0 (6.5 - 8.5) pH [15]	6.0 - 8.5 (6.5 - 8.0) pH [21]	5.0 - 9.0 (7.0) pH [12]	6.0 - 9.0 (7.0) pH [13]	5.0 - 9.0 (7.0) pH [12]	5.0 - 9.0 (7.5 - 8.0) pH [84]	7.0 - 8.0 pH [47]	6.0 - 8.5 (8) pH [85]	5.0 -10. 0 (8.5) pH [40]	6.0 - 9.0 pH [58]	6.0 - 9.0 (7.5) pH [41]	6.0 - 9.0 (6.0 - 8.0) pH [42]	3.0 - 12.0 (7.5 - 8.5) pH [43]	5.0 - 9.0 (7.5) pH [41]	6.0 - 11.0 (7.0 - 8.0) pH [45]
Growth condition::R2A	well [52]	well [59]	well [63]	well [64]	well [66]	?	well [55]	none [35]	?	well [79]	?	?	?	well [54]	none [10]	none [11]	none [19]	regular [4]	regular [18]	well [56]	?	poor [17]	?	none [25]	regular [5]	none [26]	none [14]	none [20]	well [2, 27]	none [16]	well [7]	regular [8]	poor [9]	regular [34]	well [23]	?	well [12]	well [13, 31]	well [12]	?	?	?	absent [40]	?	?		well [42]	?	?
Growth condition::GYM	well [52]	well [59]	well [63]	well [64]	well [66]	well [68]	well [55]	well [35]	well [36]	?	?	well [72]	well [73]	well [54]	well [10]	well [11]	well [19]	well [4]	well [18]	well [56]	well [60]	well [17]	well [83]	well [25]	well [5]	well [26]	well [14]	well [20]	well [27]	well [16]	well [7]	well [8]	well [9]	well [6]	well [15]	well [21]	well [30]	well [31]	well [33]	?	well [53]	?	present [40]	?	well [40]	well [40]	well [40, 43]	well [40]	well [40]
Growth condition::GEO	?	?	?	?	?	?	?	?	?	?	?	?	?	?	none [10]	none [11]	?	none [4]	?	?	?	none [17]	?	none [25]	none [5]	none [26]	well [14]	?	none [27]	?	none [7]	none [8]	none [9]	none [34]	well [23]	?	?	well [31]	?	?	?	?	absent [40]	?	?	?	?	?	?
Growth condition::TSA	well [52]	well [59]	well [63]	well [64]	?	?	?	?	?	well [79]	?	?	?	?	well [10]	none [11]	?	none [4]	?	?	?	none [17]	well [83]	poor [25]	regular [5]	none [26]	none [14]	?	well [2]	?	none [7]	none [8]	none [9]	poor [34]	well [23]	?	?	well [31]	?	?	?	?	absent [40]	?	?	well [42]	none [42]	?	?
Growth condition::GPHF	well [52]	?	?	?	?	?	well [55]	?	?	?	?	?	?	?	none [10]	none [11]	?	poor [4]	?	well [56]	?	none [17]	?	well [25]	none [5]	regular [26]	none [14]	?	none [27]	?	regular [7]	poor [8]	regular [9]	poor [34]	well [23]	?	?	well [31]	?	?	?	?	absent [40]	?	?	?	?	?	?
Growth condition::Luedemann	well [52]	well [59]	well [63]	well [64]	well [66]	well [68]	well [55]	well [35]	well [36]	?	?	well [72]	well [73]	well [54]	none [10]	none [11]	well [19]	none [4]	well [18]	well [56]	well [60]	none [17]	?	none [25]	none [5]	none [26]	none [14]	well [20]	none [27]	well [16]	none [7]	none [8]	none [9]	none [34]	well [23]	?	?	well [31]	?	?	?	?	present [40]	?	?	?	?	?	?
Growth condition::PYGV	well [52]	well [59]	well [63]	well [64]	well [66]	well [68]	well [55]	well [35]	well [36]	?	?	well [72]	well [73]	well [54]	none [10]	none [11]	?	none [4]	?	well [56]	?	none [17]	?	none [25]	none [5]	none [26]	none [14]	?	none [27]	?	none [7]	none [8]	none [9]	none [34]	?	?	?	?	?	well [84]	well [40]	well [85]	present [40]	?	well [40]	well [40]	well [40, 43]	well [40]	well [40]
phospholipid::Diphosphatidylglycerol (DPG)	present [52]	present [59]	present [63]	present [64]	present [66]	present [35, 37]	present [55]	present [35]	present [36]	present [79]	present [80]	present [35, 39]	present [35, 37]	present [54]	present [10]	present [11]	present [19]	present [4]	present [18]	present [56]	present [60]	present [17]	present [83]	present [3, 25]	present [5]	present [26]	present [14]	present [20]	present [2, 27]	present [16]	present [7]	present [8]	present [9]	present [6]	present [15]	present [21]	present [12, 30]	present [13, 31]	present [12, 33]	present [84]	present [47]	present [85]	present [40]	present [58]	present [41]	present [40]	present [40]	present [41]	present [40]
phospholipid::phosphatidylcholine (PC)	present [52]	present [59]	present [63]	present [64]	present [66]	present [35] # / absent [37]	present [55]	present [35]	present [36]	present [79]	present [80]	present [35, 39]	present [35]	present [54]	present [10]	present [11]	present [19]	present [4]	present [18]	present [56]	present [60]	present [17]	present [83]	present [3, 25]	present [5]	present [26]	present [14]	present [20]	present [27] # / absent [2]	present [16]	present [7]	present [8]	present [9]	present [6]	absent [15]	absent [21]	absent [12, 30]	absent [13, 31]	absent [12, 33]	absent [84]	absent [47]	absent [85]	absent [40]	absent [58]	absent [41]	absent [40, 42]	absent [40, 43]	absent [41]	absent [40, 45]
phospholipid::phosphatidylethanolamine (PE)	present [52]	present [59]	present [63]	present [64]	present [66]	absent [35] # / present [37]	present [55]	present [35]	present [36]	present [79]	present [80]	present [35, 39]	present [35, 37]	present [54]	present [10]	present [11]	present [19]	present [4]	present [18]	present [56]	present [60]	present [17]	present [83]	present [3, 25]	present [5]	present [26]	present [14]	present [20]	present [2, 27]	present [16]	present [7]	present [8]	present [9]	present [6]	present [15]	present [21]	present [12, 30]	present [13, 31]	present [12, 33]	present [84]	present [47]	present [85]	present [40]	present [58]	present [41]	present [40]	present [40]	present [41]	present [40]
phospholipid::phosphatidylglycerol (PG)	absent [52]	present [59]	present [63]	present [64]	present [66]	absent [35] # / present [37]	present [55]	present [69] # / absent [35]	present [70] # / absent [36]	absent [79]	present [80]	absent [35, 39]	absent [35] # / present [37]	present [74] # /absent [54]	present [10]	present [11]	absent [19]	present [4]	absent [18]	absent [56]	present [60]	absent [17]	present [83]	present [3, 25]	present [5]	present [26]	absent [14]	absent [20]	present [27] # / absent [2]	absent [16]	present [7]	present [8]	present [9]	present [6]	absent [15]	absent [21]	present [30] # / absent [12]	present [31] # / absent [13]	present [33]	present [84]	present [47]	present [85]	absent [40]	present [58]	present [41]	present [40]	absent [40]	present [41]	present [40]
phospholipid::phosphatidylinositol (PI)	present [52]	present [59]	present [63]	present [64]	present [66]	present [35, 37]	present [55]	present [35]	present [36]	present [79]	present [80]	present [35, 39]	present [35, 37]	present [54]	present [10]	present [11]	present [19]	present [4]	present [18]	present [56]	present [60]	present [17]	present [83]	present [25] # / absent [3]	present [5]	present [26]	present [14]	present [20]	present [2, 27]	present [16]	present [7]	present [8]	present [9]	present [6]	present [15]	present [21]	present [12, 30]	present [13, 31]	present [12, 33]	present [84]	present [47]	present [85]	present [40]	present [58]	present [41]	present [40]	present [40]	present [41]	present [40]
phospholipid::Hydroxyphosphatidylethanolamine (OH-PE)	absent [52]	absent [59]	absent [63]	absent [64]	absent [66]	absent [35]	absent [55]	absent [35]	present [36]	absent [79]	absent [80]	present [48] # / absent [35, 39]	absent [35]	present [54]	absent [10]	absent [11]	absent [19]	absent [4]	absent [18]	absent [56]	absent [60]	absent [17]	absent [83]	absent [3, 25]	absent [5]	absent [26]	absent [14]	present [20]	absent [27, 2]	absent [16]	absent [7]	absent [8]	absent [9]	absent [6]	present [15]	present [21]	present [30] # / absent [12]	present [31] # / absent [13]	present [33]	absent [84]	absent [47]	absent [85]	absent [40]	absent [58]	absent [41]	absent [40, 42]	absent [40, 43]	absent [41]	absent [40, 45]
phospholipid::Unidentified glycolipids (GL) DSM 45317 below PI	present [52]	absent [59]	absent [63]	absent [64]	absent [66]	absent [35]	absent [55]	present [35]	absent [36]	absent [79]	absent [80]	absent [35, 39]	absent [35]	absent [54]	absent [10]	absent [11]	absent [19]	absent [4]	absent [18]	absent [56]	absent [60]	absent [17]	absent [83]	absent [3, 25]	absent [5]	absent [26]	absent [14]	absent [20]	present [27] # / absent [2]	absent [16]	absent [7]	absent [8]	absent [9]	absent [6]	absent [15]	absent [21]	absent [12, 30]	absent [13, 31]	absent [33]	absent [84]	absent [47]	absent [85]	absent [40]	absent [58]	absent [41]	absent [40, 42]	present [40]	absent [41]	absent [40, 45]
phospholipid::Unidentified glycolipid (GL1) right side PI	absent [52]	absent [59]	absent [63]	absent [64]	absent [66]	absent [35]	absent [55]	absent [35]	absent [36]	absent [79]	absent [80]	absent [35, 39]	absent [35]	absent [54]	present [10]	present [11]	present [19]	present [4]	present [18]	absent [56]	absent [60]	present [17]	absent [83]	present [25] # / absent [3]	present [5]	present [26]	present [14]	present [20]	absent [2, 27]	present [16]	present [7]	present [8]	present [9]	present [6]	absent [15]	absent [21]	absent [12, 30]	absent [13, 31]	absent [33]	absent [84]	absent [47]	absent [85]	absent [40]	absent [58]	absent [41]	absent [40, 42]	absent [40, 43]	absent [41]	absent [40, 45]
phospholipid::Unidentified phopholipids (PL2) DSM 45317 right side above PC [51]	absent [52]	present [59]	present [63]	present [64]	present [66]	absent [35]	absent [55]	absent [35]	absent [36]	absent [79]	absent [80]	absent [35, 39]	absent [35]	absent [54]	absent [10]	absent [11]	absent [19]	absent [4]	absent [18]	absent [56]	absent [60]	absent [17]	absent [83]	absent [3, 25]	absent [5]	absent [26]	absent [14]	absent [20]	present [2, 27]	absent [16]	absent [7]	absent [8]	absent [9]	absent [6]	absent [15]	absent [21]	absent [12, 30]	absent [13, 31]	absent [33]	absent [84]	absent [47]	absent [85]	absent [40]	absent [58]	absent [41]	absent [40, 42]	absent [40, 43]	absent [41]	absent [40, 45]
phospholipid::Unidentified aminophospholipids (APL) DSM 45421/ DSM 46834 triangle with PE and PG	absent [52]	absent [59]	absent [63]	absent [64]	absent [66]	absent [35]	absent [55]	absent [35]	absent [36]	absent [79]	absent [80]	absent [35, 39]	absent [35]	absent [54]	absent [10]	absent [11]	present [19]	absent [4]	absent [18]	absent [56]	absent [60]	absent [17]	present [83]	absent [3, 25]	absent [5]	absent [26]	absent [14]	absent [20]	absent [2, 27]	absent [16]	absent [7]	absent [8]	present [9]	absent [6]	absent [15]	absent [21]	absent [12, 30]	absent [13, 31]	absent [12, 33]	absent [84]	absent [47]	absent [85]	absent [40]	absent [58]	absent [41]	absent [40, 42]	absent [40, 43]	absent [41]	absent [40, 45]
phospholipid::Unidentified glycophosphatidylinositol (GPI) DSM 45426 below PI	absent [52]	present [59]	present [63]	present [64]	present [66]	present [35] # / absent [37]	present [55]	absent [35]	present [36]	present [79]	present [80]	present [35] # / absent [39]	present [35]	present [54]	absent [10]	absent [11]	absent [19]	absent [4]	absent [18]	absent [56]	absent [60]	absent [17]	present [83]	absent [3, 25]	absent [5]	absent [26]	absent [14]	absent [20]	absent [2, 27]	absent [16]	absent [7]	absent [8]	absent [9]	absent [6]	present [15]	present [21]	present [30] # / absent [12]	present [31]	present [33]	present [84]	present [49] # / absent [47]	present [85]	present [40]	present [76]	present [40] # / absent [41]	present [40] # / absent [42]	absent [40, 43]	present [40] # / absent [41]	present [40] # / absent [45]
phospholipid::Unidentidied glycophospholipid (GPL) DSM 45843 right side PI	absent [52]	absent [59]	absent [63]	absent [64]	absent [66]	absent [35]	absent [55]	absent [35]	absent [36]	absent [79]	absent [80]	absent [35, 39]	absent [35]	absent [54]	absent [10]	absent [11]	absent [19]	absent [4]	absent [18]	present [56]	absent [60]	absent [17]	absent [83]	absent [3, 25]	absent [5]	absent [26]	absent [14]	absent [20]	absent [2, 27]	absent [16]	absent [7]	absent [8]	absent [9]	absent [6]	absent [15]	absent [21]	present [30] # / absent [12]	absent [31]	absent [33]	absent [84]	absent [47]	absent [85]	absent [40]	absent [58]	absent [41]	absent [40, 42]	absent [40, 43]	absent [41]	absent [40, 45]
phospholipid::phosphatidylmethylethanolamine (PME) [12]	absent [52]	absent [59]	absent [63]	absent [64]	absent [66]	absent [35]	absent [55]	absent [35]	absent [36]	absent [79]	absent [80]	absent [35, 39]	absent [35]	absent [54]	absent [10]	absent [11]	absent [19]	absent [4]	absent [18]	absent [56]	absent [60]	absent [17]	absent [83]	absent [3, 25]	absent [5]	absent [26]	absent [14]	present [20]	absent [2, 27]	absent [16]	absent [7]	absent [8]	absent [9]	absent [6]	present [15]	absent [21]	absent [30] # / present [12]	absent [13, 31]	absent [33] # / present [12]	absent [84]	absent [47]	absent [85]	absent [40]	absent [58]	absent [41]	absent [40, 42]	absent [40, 43]	absent [41]	absent [40, 45]
phospholipid::Lyso-phosphatidylglycerol (LPG) [11]	absent [52]	absent [59]	absent [63]	absent [64]	absent [66]	absent [35]	absent [55]	absent [35]	absent [36]	absent [79]	absent [80]	absent [35, 39]	absent [35]	absent [54]	absent [10]	absent [11]	absent [19]	absent [4]	absent [18]	absent [56]	absent [60]	absent [17]	absent [83]	absent [25] # / present [3]	absent [5]	absent [26]	absent [14]	absent [20]	absent [2, 27]	absent [16]	absent [7]	absent [8]	absent [9]	absent [6]	absent [15]	absent [21]	absent [12, 30]	absent [13, 31]	absent [12, 33]	absent [84]	absent [47]	absent [85]	absent [40]	absent [58]	absent [41]	absent [40, 42]	absent [40, 43]	absent [41]	absent [40, 45]
phospholipid::phosphatidylinositol mannosides (PIM) [11] [13]	absent [52]	absent [59]	absent [63]	absent [64]	absent [66]	absent [35]	absent [55]	absent [35]	absent [36]	absent [79]	absent [80]	absent [35, 39]	absent [35]	absent [54]	absent [10]	absent [11]	absent [19]	absent [4]	absent [18]	absent [56]	absent [60]	absent [17]	absent [83]	absent [25] # / present [3]	absent [5]	absent [26]	absent [14]	absent [20]	absent [2, 27]	absent [16]	absent [7]	absent [8]	absent [9]	absent [6]	absent [15]	absent [21]	absent [12, 30]	absent [31] # / present [13]	absent [12, 33]	absent [84]	absent [49] # / present [47]	absent [85]	absent [40]	absent [76] # / present [58]	absent [40] # / present [41]	absent [40, 42]	absent [40, 43]	absent [40] # / present [41]	absent [40, 45]
phospholipid::Unidentified phospholipids (PL) DSM 45201 between PI and GPI	absent [52]	absent [59]	absent [63]	absent [64]	absent [66]	absent [35] # /present [37]	absent [55]	absent [35]	absent [36]			absent [35] # / present [39]	absent [35]	absent [54]	absent [10]	absent [11]	absent [19]	absent [4]	absent [18]	absent [56]	absent [60]	absent [17]		absent [3, 25]	absent [5]	absent [26]	absent [14]	absent [20]	absent [2, 27]	absent [16]	absent [7]	absent [8]	absent [9]	absent [6]	absent [15]	absent [21]	absent [30] # / present [12]	absent [13, 31]	absent [33]		present [47]		absent [40]	present [58]	present [41]	present [40]	absent [40, 43]	present [41]	absent [40, 45]
phospholipid::Unidentified phospholipids (PL3) DSM 45843 [12]	absent [52]	absent [59]	absent [63]	absent [64]	absent [66]	absent [35]	absent [55]	absent [35]	absent [36]	absent [79]	absent [80]	absent [35]	absent [35]	absent [54]	absent [10]	absent [11]	absent [19]	absent [4]	absent [18]	absent [56]	absent [60]	absent [17]	absent [83]	absent [25] # / present [3]	absent [5]	absent [26]	absent [14]	absent [20]	absent [2, 27]	absent [16]	absent [7]	absent [8]	absent [9]	absent [6]	absent [15]	absent [21]	absent [30] # / present [12]	absent [13, 31]	absent [12, 33]	absent [84]	absent [47]	absent [85]	absent [40]	absent [58]	absent [41]	absent [40, 42]	absent [40, 43]	absent [41]	absent [40, 45]
phospholipid::Unidentified phospholipids (PL4) DSM 45843 [12]	absent [52]	absent [59]	absent [63]	absent [64]	absent [66]	absent [35]	absent [55]	absent [35]	absent [36]	absent [79]	absent [80]	absent [35]	absent [35]	absent [54]	absent [10]	absent [11]	absent [19]	absent [4]	absent [18]	absent [56]	absent [60]	absent [17]	absent [83]	absent [3, 25]	absent [5]	absent [26]	absent [14]	absent [20]	absent [2, 27]	absent [16]	absent [7]	absent [8]	absent [9]	absent [6]	absent [15]	absent [21]	absent [30] # / present [12]	absent [13, 31]	absent [12, 33]	absent [84]	absent [47]	absent [85]	absent [40]	absent [58]	absent [41]	absent [40, 42]	absent [40, 43]	absent [41]	absent [40, 45]
phospholipid::Unidentified phospholipids (PL5) DSM 45843 [12]	absent [52]	absent [59]	absent [63]	absent [64]	absent [66]	absent [35]	absent [55]	absent [35]	absent [36]	absent [79]	absent [80]	absent [35]	absent [35]	absent [54]	absent [10]	absent [11]	absent [19]	absent [4]	absent [18]	absent [56]	absent [60]	absent [17]	absent [83]	absent [3, 25]	absent [5]	absent [26]	absent [14]	absent [20]	absent [2, 27]	absent [16]	absent [7]	absent [8]	absent [9]	absent [6]	absent [15]	absent [21]	absent [30] # / present [12]	absent [13, 31]	absent [12, 33]	absent [84]	absent [47]	absent [85]	absent [40]	absent [58]	present [41]	absent [40, 42]	absent [40, 43]	present [41]	absent [40, 45]
phospholipid::Unidentified phospholipids (PL6) DSM 45843 [12]	absent [52]	absent [59]	absent [63]	absent [64]	absent [66]	absent [35]	absent [55]	absent [35]	absent [36]	absent [79]	absent [80]	absent [35]	absent [35]	absent [54]	absent [10]	absent [11]	absent [19]	absent [4]	absent [18]	absent [56]	absent [60]	absent [17]	absent [83]	absent [3, 25]	absent [5]	absent [26]	absent [14]	absent [20]	absent [2, 27]	absent [16]	absent [7]	absent [8]	absent [9]	absent [6]	absent [15]	absent [21]	absent [30] # / present [12]	absent [13, 31]	absent [12, 33]	absent [84]	absent [47]	absent [85]	absent [40]	absent [58]	present [41]	absent [40, 42]	absent [40, 43]	present [41]	absent [40, 45]
phospholipid::Unidentified phospholipids (PL7) DSM 45843 [12]	absent [52]	absent [59]	absent [63]	absent [64]	absent [66]	absent [35]	absent [55]	absent [35]	absent [36]	absent [79]	absent [80]	absent [35]	absent [35]	absent [54]	absent [10]	absent [11]	absent [19]	absent [4]	absent [18]	absent [56]	absent [60]	absent [17]	absent [83]	absent [3, 25]	absent [5]	absent [26]	absent [14]	absent [20]	absent [2, 27]	absent [16]	absent [7]	absent [8]	absent [9]	absent [6]	absent [15]	absent [21]	absent [30] # / present [12]	absent [13, 31]	absent [12, 33]	absent [84]	absent [47]	absent [85]	absent [40]	absent [58]	moist [41]	absent [40, 42]	absent [40, 43]	moist [41]	absent [40, 45]
phospholipid::Unidentified phospholipids (PL8) DSM 45843 [12]	absent [52]	absent [59]	absent [63]	absent [64]	absent [66]	absent [35]	absent [55]	absent [35]	absent [36]	absent [79]	absent [80]	absent [35]	absent [35]	absent [54]	absent [10]	absent [11]	absent [19]	absent [4]	absent [18]	absent [56]	absent [60]	absent [17]	absent [83]	absent [3, 25]	absent [5]	absent [26]	absent [14]	absent [20]	absent [2, 27]	absent [16]	absent [7]	absent [8]	absent [9]	absent [6]	absent [15]	absent [21]	absent [30] # / present [12]	absent [13, 31]	absent [12, 33]	absent [84]	absent [47]	absent [85]	absent [40]	absent [58]	absent [41]	absent [40, 42]	absent [40, 43]	absent [41]	absent [40, 45]
phospholipid::Unidentified phospholipids (PL9) DSM 45844 [12]	absent [52]	absent [59]	absent [63]	absent [64]	absent [66]	absent [35]	absent [55]	absent [35]	absent [36]	absent [79]	absent [80]	absent [35]	absent [35]	absent [54]	absent [10]	absent [11]	absent [19]	absent [4]	absent [18]	absent [56]	absent [60]	absent [17]	absent [83]	absent [3, 25]	absent [5]	absent [26]	absent [14]	absent [20]	absent [2, 27]	absent [16]	absent [7]	absent [8]	absent [9]	absent [6]	absent [15]	absent [21]	absent [12, 30]	absent [13, 31]	absent [33] # / present [12]	absent [84]	absent [47]	absent [85]	absent [40]	absent [58]	absent [41]	absent [40, 42]	absent [40, 43]	absent [41]	absent [40, 45]
phospholipid::Unidentified phospholipids (PL10) DSM 45844 [12]	absent [52]	absent [59]	absent [63]	absent [64]	absent [66]	absent [35]	absent [55]	absent [35]	absent [36]	absent [79]	absent [80]	absent [35]	absent [35]	absent [54]	absent [10]	absent [11]	absent [19]	absent [4]	absent [18]	absent [56]	absent [60]	absent [17]	absent [83]	absent [3, 25]	absent [5]	absent [26]	absent [14]	absent [20]	absent [2, 27]	absent [16]	absent [7]	absent [8]	absent [9]	absent [6]	absent [15]	absent [21]	absent [12, 30]	absent [13, 31]	absent [33] # / present [12]	absent [84]	absent [47]	absent [85]	absent [40]	absent [58]	absent [41]	absent [40, 42]	absent [40, 43]	absent [41]	absent [40, 45]
phospholipid::Unidentified phospholipids (PL11) DSM 45844 [12]	absent [52]	absent [59]	absent [63]	absent [64]	absent [66]	absent [35]	absent [55]	absent [35]	absent [36]	absent [79]	absent [80]	absent [35]	absent [35]	absent [54]	absent [10]	absent [11]	absent [19]	absent [4]	absent [18]	absent [56]	absent [60]	absent [17]	absent [83]	absent [3, 25]	absent [5]	absent [26]	absent [14]	absent [20]	absent [2, 27]	absent [16]	absent [7]	absent [8]	absent [9]	absent [6]	absent [15]	absent [21]	absent [12, 30]	absent [13, 31]	absent [33] # / present [12]	absent [84]	absent [47]	absent [85]	absent [40]	absent [58]	absent [41]	absent [40, 42]	absent [40, 43]	absent [41]	absent [40, 45]
phospholipid::Unidentified aminolipids (AL1) DSM 45843 [12]	absent [52]	absent [59]	absent [63]	absent [64]	absent [66]	absent [35]	absent [55]	absent [35]	absent [36]	absent [79]	absent [80]	absent [35]	absent [35]	absent [54]	absent [10]	absent [11]	absent [19]	absent [4]	absent [18]	absent [56]	absent [60]	absent [17]	absent [83]	absent [3, 25]	absent [5]	absent [26]	absent [14]	absent [20]	absent [2, 27]	absent [16]	absent [7]	absent [8]	absent [9]	absent [6]	absent [15]	absent [21]	absent [30] # / present [12]	absent [13, 31]	absent [12, 33]	absent [84]	absent [47]	absent [85]	absent [40]	absent [58]	absent [41]	absent [40, 42]	absent [40, 43]	absent [41]	absent [40, 45]
phospholipid::Unidentified phospholipids (PL1) DSM 44270 [52]	absent [52]	absent [59]	absent [63]	present [64]	absent [66]	absent [35]	absent [55]	absent [35]	present [36]	absent [79]	absent [80]	absent [35]	absent [35]	absent [54]	absent [10]	absent [11]	absent [19]	absent [4]	absent [18]	absent [56]	absent [60]	absent [17]	absent [83]	absent [25]	absent [5]	absent [26]	absent [14]	absent [20]	absent [27]	absent [16]	absent [7]	absent [8]	absent [9]	absent [6]	absent [15]	absent [21]	absent [30]	absent [13]	absent [33]	absent [84]	absent [47]	absent [85]	absent [40]	absent [58]	absent [41]	absent [40, 42]	absent [40, 43]	absent [41]	absent [40, 45]
phospholipid::Unidentified phospholipids (PL2) DSM 46837 [36]	absent [52]	absent [59]	absent [63]	absent [64]	absent [66]	absent [35]	absent [55]	absent [35]	present [36]	absent [79]	absent [80]	absent [35]	absent [35]	absent [54]	absent [10]	absent [11]	absent [19]	absent [4]	absent [18]	absent [56]	absent [60]	absent [17]	absent [83]	absent [25]	absent [5]	absent [26]	absent [14]	absent [20]	absent [27]	absent [16]	absent [7]	absent [8]	absent [9]	absent [6]	absent [15]	absent [21]	absent [30]	absent [13]	absent [33]	absent [84]	absent [47]	absent [85]	absent [40]	absent [58]	absent [41]	absent [40, 42]	absent [40, 43]	absent [41]	absent [40, 45]
phospholipid::Unidentified phospholipids (PL2) DSM 44268 [52]	absent [52]	present [59]	present [63]	present [64]	present [66]	absent [35]	absent [55]	present[35]	present [36]	absent [79]	absent [80]	absent [35]	present [35]	present [54]	absent [10]	absent [11]	absent [19]	absent [4]	absent [18]	absent [56]	absent [60]	absent [17]	absent [83]	absent [25]	absent [5]	absent [26]	absent [14]	absent [20]	absent [27]	absent [16]	absent [7]	absent [8]	absent [9]	absent [6]	absent [15]	absent [21]	absent [30]	absent [13]	absent [33]	absent [84]	absent [47]	absent [85]	absent [40]	absent [58]	absent [41]	absent [40, 42]	absent [40, 43]	absent [41]	absent [40, 45]
phospholipid::Unidentified phospholipids (PL3) DSM 44268 [52]	absent [52]	present [59]	present [63]	present [64]	present [66]	absent [35]	absent [55]	absent [35]	present [36]	absent [79]	absent [80]	absent [35]	present [35]	absent [54]	absent [10]	absent [11]	absent [19]	absent [4]	absent [18]	absent [56]	absent [60]	absent [17]	absent [83]	absent [25]	absent [5]	absent [26]	absent [14]	absent [20]	absent [27]	absent [16]	absent [7]	absent [8]	absent [9]	absent [6]	absent [15]	absent [21]	absent [30]	absent [13]	absent [33]	absent [84]	absent [47]	absent [85]	absent [40]	absent [58]	absent [41]	absent [40, 42]	absent [40, 43]	absent [41]	absent [40, 45]
phospholipid::Unidentified phospholipids (PL6) DSM 46837 [36]	absent [52]	absent [59]	absent [63]	absent [64]	absent [66]	absent [68]	absent [55]	absent [35]	present [36]	absent [79]	absent [80]	absent [35]	absent [35]	absent [54]	absent [10]	absent [11]	absent [19]	absent [4]	absent [18]	absent [56]	absent [60]	absent [17]	absent [83]	absent [25]	absent [5]	absent [26]	absent [14]	absent [20]	absent [27]	absent [16]	absent [7]	absent [8]	absent [9]	absent [6]	absent [15]	absent [21]	absent [30]	absent [13]	absent [33]	absent [84]	absent [47]	absent [85]	absent [40]	absent [58]	absent [41]	absent [40, 42]	absent [40, 43]	absent [41]	absent [40, 45]
phospholipid::Unidentified glycolipid (GL2) DSM 44268 [52]	absent [52]	present [59]	absent [63]	absent [64]	absent [66]	absent [35]	absent [55]	absent [35]	absent [36]	absent [79]	absent [80]	absent [35]	absent [35]	absent [54]	absent [10]	absent [11]	absent [19]	absent [4]	absent [18]	absent [56]	absent [60]	absent [17]	absent [83]	absent [25]	absent [5]	absent [26]	absent [14]	absent [20]	absent [27]	absent [16]	absent [7]	absent [8]	absent [9]	absent [6]	absent [15]	absent [21]	absent [30]	absent [13]	absent [33]	absent [84]	absent [47]	absent [85]	absent [40]	absent [58]	absent [41]	absent [40, 42]	absent [40, 43]	absent [41]	absent [40, 45]
phospholipid::Unidentified glycolipid (GL3) DSM 44268 [52]	absent [52]	present [59]	absent [63]	absent [64]	absent [66]	absent [35]	absent [55]	absent [35]	absent [36]	absent [79]	absent [80]	absent [35]	absent [35]	absent [54]	absent [10]	absent [11]	absent [19]	absent [4]	absent [18]	absent [56]	absent [60]	absent [17]	absent [83]	absent [25]	absent [5]	absent [26]	absent [14]	absent [20]	absent [27]	absent [16]	absent [7]	absent [8]	absent [9]	absent [6]	absent [15]	absent [21]	absent [30]	absent [13]	absent [33]	absent [84]	absent [47]	absent [85]	absent [40]	absent [58]	absent [41]	absent [40, 42]	absent [40, 43]	absent [41]	absent [40, 45]
phospholipid::Unidentified phospholipids (PL3) DSM 46842 [54]	absent [52]	absent [59]	absent [63]	absent [64]	absent [66]	absent [68]	absent [55]	absent [35]	absent [36]	absent [79]	absent [80]	absent [35]	absent [35]	present [54]	absent [10]	absent [11]	absent [19]	absent [4]	absent [18]	absent [56]	absent [60]	absent [17]	absent [83]	absent [25]	absent [5]	absent [26]	absent [14]	absent [20]	absent [27]	absent [16]	absent [7]	absent [8]	absent [9]	absent [6]	absent [15]	absent [21]	absent [30]	absent [13]	absent [33]	absent [84]	absent [47]	absent [85]	absent [40]	absent [58]	absent [41]	absent [40, 42]	absent [40, 43]	absent [41]	absent [40, 45]
phospholipid::Unidentified phospholipids (PL3) DSM 44509 [35]	absent [52]	absent [59]	absent [63]	absent [64]	absent [66]	absent [35]	absent [55]	absent [35]	absent [36]	absent [79]	absent [80]	absent [35]	present [35]	absent [54]	absent [10]	absent [11]	absent [19]	absent [4]	absent [18]	absent [56]	absent [60]	absent [17]	absent [83]	absent [25]	absent [5]	absent [26]	absent [14]	absent [20]	absent [27]	absent [16]	absent [7]	absent [8]	absent [9]	absent [6]	absent [15]	absent [21]	absent [30]	absent [13]	absent [33]	absent [84]	absent [47]	absent [85]	absent [40]	absent [58]	absent [41]	absent [40, 42]	absent [40, 43]	absent [41]	absent [40, 45]
Hydrolysis::Starch	absent [52]	absent [59]	absent [63]	absent [64]	absent [66]	?	present [55]	absent [35]	absent [36]	absent [79]	absent [80]	present [39]	absent [37]	absent [54]	absent [10]	absent [11]	absent [19]	present [4]	absent [18]	present [56]	absent [60]	absent [17]	present [83]	present [3, 25]	present [5]	present [2, 26]	?	absent [20]	absent [2, 27]	absent [16]	present [7]	present [8]	present [9]	present [6]	absent [23]	?	?	absent [13, 31]	?	absent [84]	?	absent [85]	?	?	?	present [42]	present [43]	?	?
Hydrolysis::Tyrosine	absent [52]	absent [59]	absent [63]	absent [64]	absent [66]	?	absent [55]	absent [35]	absent [36]	?	absent [80]	absent [39]	absent [37]	absent [54]	absent [10]	absent [11]	absent [19]	absent [4]	absent [18]	absent [56]	absent [60]	absent [17]	?	absent [25]	absent [5]	absent [26]	?	absent [20]	absent [27]	absent [16]	absent [7]	absent [8]	absent [9]	absent [6]	present [15] / absent [23]	?	?	absent [31]	?	absent [84]	?	absent [85]	?	?	?	?	?	?	?
Hydrolysis::Xanthine	absent [52]	absent [59]	absent [63]	absent [64]	absent [66]	?	absent [55]	absent [35]	absent [36]	?	absent [80]	absent [39]	absent [37]	present [54]	absent [10]	absent [11]	absent [19]	absent [4]	absent [18]	?	absent [60]	absent [17]	?	absent [25]	absent [5]	absent [26]	?	absent [20]	absent [27]	absent [16]	absent [7]	absent [8]	absent [9]	absent [6]	present [23]	?	?	present [31]	?	absent [84]	?	absent [85]	?	?	?	?	absent [43]	?	?
Hydrolysis::Casein	absent [52]	absent [59]	absent [63]	absent [64]	absent [66]	?	absent [55]	absent [35]	absent [36]	?	absent [80]	present [39]	absent [37]	absent [54]	absent [10]	absent [11]	absent [19]	absent [4]	absent [18]	absent [56]	absent [60]	absent [17]	?	absent [25]	absent [5]	absent [26]	?	absent [20]	absent [27]	absent [16]	absent [7]	absent [8]	absent [9]	absent [6]	absent [23]	?	?	absent [13]	?	absent [84]	?	absent [85]	?	?	?	present [42]	absent [43]	?	?
Hydrolysis::Hypoxanthine	absent [52]	absent [59]	absent [63]	absent [64]	absent [66]	?	absent [55]	absent [35]	absent [36]	?	absent [80]	absent [39]	absent [37]	absent [54]	absent [10]	absent [11]	absent [19]	absent [4]	absent [18]	?	absent [60]	absent [17]	?	absent [25]	absent [5]	absent [26]	?	absent [20]	absent [27]	absent [16]	absent [7]	absent [8]	absent [9]	absent [6]	absent [23]	?	?	absent [31]	?	absent [84]	?	absent [85]	?	?	?	?	absent [43]	?	?
Sugar wall::Rhamnose	absent [52]	present [59]	absent [63]	absent [64]	present [66]	absent [35]	absent [55]	present [35]	absent [36]	absent [79]	present [80]	present [35]	absent [35]	absent [54]	absent [10]	absent [11]	absent [19]	absent [4]	absent [18]	absent [56]	absent [60]	absent [17]	absent [83]	present [51] # / absent [3]	absent [5]	absent [26]	absent [14]	absent [20]	absent [27]	absent [16]	absent [7]	absent [8]	absent [9]	absent [6]	absent [15]	present [21]	absent [30]	absent [31]	absent [33]	?	present [47]	absent [85]	absent [40]	present [58]	absent [41]	absent [40]	absent [40, 43]	absent [41]	absent [40, 45]
Sugar wall::Ribose	present [52]	present [59]	present [63]	present [64]	present [66]	present [35]	present [55]	present [35]	present [36]	absent [79]	absent [80]	present [35]	present [35]	present [54]	present [10]	present [11]	present [19]	present [4]	present [18]	present [56]	absent [60]	absent [17]	present [83]	present [51] # / absent [3]	present [5]	present [26]	present [14]	present [20]	present [27]	present [16]	present [7]	present [8]	present [9]	present [6]	present [15]	present [21]	present [30]	present [31]	present [33]	present [84]	present [47]	present [85]	present [40]	present [58]	present [41]	present [40]	present [40, 43]	present [41]	present [40, 45]
Sugar wall::Xylose	present [52]	absent [59]	absent [63]	absent [64]	absent [66]	absent [35]	absent [55]	absent [35]	absent [36]	absent [79]	absent [80]	present [35]	absent [35]	absent [54]	absent [10]	absent [11]	absent [19]	absent [4]	absent [18]	present [56]	present [60]	absent [17]	absent [83]	absent [3, 51]	absent [5]	present [26]	absent [14]	absent [20]	absent [27]	absent [16]	present [7]	absent [8]	absent [9]	absent [6]	absent [15]	absent [21]	absent [30]	absent [31]	absent [33]	?	absent [47]	absent [85]	absent [40]	absent [58]	absent [41]	absent [40]	absent [40, 43]	absent [41]	absent [40, 45]
Sugar wall::Arabinose	present [52]	present [59]	present [63]	absent [64]	present [66]	present [35]	absent [55]	absent [35]	absent [36]	present [79]	absent [80]	absent [35] # / present [39]	absent [35]	absent [54]	absent [10]	absent [11]	absent [19]	absent [4]	absent [18]	present [56]	absent [60]	absent [17]	absent [83]	absent [51] # / present [3]	absent [5]	absent [26]	absent [14]	absent [20]	absent [27]	absent [16]	absent [7]	absent [8]	absent [9]	absent [6]	absent [15]	absent [21]	absent [30]	absent [31]	absent [33]	?	present [47]	present [85]	absent [40]	present [58]	present [41]	present [40]	absent [40, 43]	absent [41]	present [40]
Sugar wall::Mannose	present [52]	present [59]	present [63]	present [64]	absent [66]	present [35]	absent [55]	absent [35]	absent [36]	absent [79]	present [80]	present [35]	present [35]	absent [54]	absent [10]	present [11]	present [19]	absent [4]	present [18]	present [56]	absent [60]	absent [17]	absent [83]	present [51] # / absent [3]	absent [5]	present [26]	absent [14]	present [20]	absent [27]	present [16]	absent [7]	absent [8]	present [9]	present [6]	present [15]	present [21]	present [30]	present [31]	present [33]	?	absent [47]	absent [85]	absent [40]	present [58]	absent [41]	present [40]	present [40]	absent [41]	present [40]
Sugar wall::Glucose	present [52]	present [59]	present [63]	present [64]	present [66]	present [35]	present [55]	present [35]	present [36]	present [79]	present [80]	present [35]	present [35]	present [54]	present [10]	present [11]	present [19]	present [4]	present [18]	present [56]	present [60]	absent [17]	present [83]	present [51] # / absent [3]	present [5]	present [26]	present [14]	present [20]	present [27]	present [16]	present [7]	present [8]	present [9]	present [6]	present [15]	present [21]	present [30]	present [31]	present [33]	present [84]	present [47]	present [85]	present [40]	present [58]	present [41]	present [40]	present [40, 43]	present [41]	present [40, 45]
Sugar wall::Galactose	absent [52]	present [59]	present [63]	present [64]	present [66]	absent [35]	present [55]	absent [35]	present [36]	present [79]	absent [80]	absent [35] # / present [39]	present [35]	present [54]	present [10]	present [11]	present [19]	present [4]	present [18]	present [56]	present [60]	present [17]	present [83]	present [3, 51]	present [5]	present [26]	present [14]	present [20]	absent [27]	present [16]	present [7]	present [8]	present [9]	present [6]	present [15]	absent [21]	present [30]	present [31]	present [33]	?	absent [47]	absent [85]	present [40]	present [58]	present [41]	absent [40]	absent [40] #/present [43]	present [41]	present [40, 45]
Sugar wall::Glucosamine	absent [52]	absent [59]	absent [63]	absent [64]	absent [66]	absent [35]	absent [55]	absent [35]	absent [36]	absent [79]	absent [80]	absent [35]	absent [35]	absent [54]	absent [10]	absent [11]	absent [19]	absent [4]	absent [18]	absent [56]	absent [60]	absent [17]	absent [83]	absent [51] # / present [3]	absent [5]	absent [26]	absent [14]	absent [20]	absent [27]	absent [16]	absent [7]	absent [8]	absent [9]	absent [6]	absent [15]	absent [21]	absent [30]	absent [31]	absent [33]	?	absent [47]	absent [85]	absent [40]	absent [58]	absent [41]	absent [40]	absent [40, 43]	absent [41]	absent [40, 45]
Sugar wall::Unidentified sugar	absent [52]	absent [59]	absent [63]	absent [64]	absent [66]	absent [35]	absent [55]	absent [35]	absent [36]	absent [79]	absent [80]	absent [35]	absent [35]	absent [54]	absent [10]	absent [11]	absent [19]	absent [4]	absent [18]	absent [56]	absent [60]	absent [17]	absent [83]	absent [3, 51]	present [5]	absent [26]	absent [14]	absent [20]	absent [27]	absent [16]	absent [7]	absent [8]	absent [9]	absent [6]	absent [15]	present [21]	absent [30]	absent [31]	absent [33]	?	absent [47]	absent [85]	absent [40]	absent [58]	absent [41]	absent [40]	absent [40, 43]	absent [41]	absent [40, 45]
Dap::DL-Diaminopimelic acid (DAP)	present [52]	present [59]	present [63]	present [64]	present [66]	present [68]	absent [55]	present [35]	present [36]	present [79]	present [80]	present [39]	present [37]	present [54]	present [10]	present [11]	present [19]	present [4]	present [18]	?	present [60]	present [17]	present [83]	present [3, 25]	present [5]	present [26]	present [14]	present [20]	present [2, 27]	present [16]	present [7]	present [8]	present [9]	present [6]	present [15]	present [21]	present [12]	present [31]	present [12]	present [84]	present [47]	present [85]	present [40]	present [58]	present [41]	present [40, 42]	present [40, 43]	present [41]	present [40, 45]
Dap::LL-Diaminopimelic acid (DAP)	absent [52]	absent [59]	absent [63]	absent [64]	absent [66]	absent [68]	absent [55]	absent [35]	absent [36]	absent [79]	absent [80]	absent [39]	absent [37]	absent [54]	absent [10]	absent [11]	absent [19]	absent [4]	absent [18]	?	absent [60]	absentr [17	absent [83]	absent [3, 25]	absent [5]	absent [26]	absent [14]	absent [20]	absent [2, 27]	absent [16]	absent [7]	absent [8]	absent [9]	absent [6]	absent [15]	absent [21]	absent [12]	absent [31]	absent [12]	absent [84]	absent [47]	absent [85]	absent [40]	absent [58]	absent [41]	absent [40, 42]	absent [40, 43]	absent [41]	absent [40, 45]
Enzyme activity (API ZYM)::Alkaline phosphatase	absent [52]	absent [59]	absent [63]	absent [64]	absent [66]	absent [35]	present [55]	present [35]	present [36]	present [79]	present [80]	absent [39]	present [37]	present [54]	present [10]	present [11]	present [19]	present [4]	present [18]	?	?	present [17]	?	present [25]	present [5]	present [26]	present [14]	present [20]	absent [27] # / present [2]	present [16]	absent [7]	present [8]	present [9]	present [6]	?	?	absent [12]	?	absent [12]	present [84]	?	present [85]	?	?	?	present [42]	?	?	?
Enzyme activity (API ZYM)::Esterase (C4)	absent [52]	absent [59]	absent [63]	absent [64]	present [66]	absent [35]	absent [55]	absent [35]	absent [36]	present [79]	present [80]	?	present [37]	present [54]	absent [10]	absent [11]	absent [19]	present [4]	absent [18]	?	?	present [17]	?	absent [25]	absent [5]	absent [26]	present [14]	present [20]	absent [27]	?	absent [7]	absent [8]	present [9]	absent [6]	?	?	present [12]	?	present [12]	present [84]	present [47]	present [85]	?	?	present [41]	absent [42]	?	present [41]	?
Enzyme activity (API ZYM):Esterase Lipase (C8)	present [52]	present [59]	present [63]	present [64]	present [66]	present [35]	present [55]	absent [35]	absent [36]	present [79]	present [80]	absent [39]	present [37]	present [54]	present [10]	present [11]	absent [19]	present [4]	absent [18]	?	?	present [17]	?	present [25]	present [5]	present [26]	present [14]	present [20]	present [2, 27]	?	present [7]	present [8]	present [9]	present [6]	?	?	present [12]	?	present [12]	present [84]	?	present [85]	?	?	present [41]	present [42]	?	present [41]	?
Enzyme activity (API ZYM)::Lipase (C14)	present [52]	present [59]	present [63]	present [64]	present [66]	absent [35]	absent [55]	absent [35]	absent [36]	present [79]	absent [80]	absent [39]	absent [37]	?	absent [10]	absent [11]	absent [19]	absent [4]	absent [18]	?	?	absent [17]	?	absent [25]	absent [5]	absent [26]	absent [14]	absent [20]	absent [27] # / present [2]	absent [16]	?	absent [8]	absent [9]	absent [6]	?	?	absent [12]	absent [13]	absent [12]	?	?	?	?	?	?	absent [42]	?	?	?
Enzyme activity (API ZYM)::Leucine arylamidase	present [52]	present [59]	present [63]	present [64]	present [66]	absent [35]	absent [55]	present [35]	present [36]	present [79]	present [80]	present [39]	present [37]	?	present [10]	present [11]	absent [19]	present [4]	present [18]	?	?	present [17]	?	present [25]	present [5]	present [26]	present [14]	present [20]	present [27]	present [16]	present [7]	present [8]	present [9]	present [6]	?	?	present [12]	?	present [12]	present [84]	present [47]	present [85]	?	?	present [41]	present [42]	?	present [41]	?
Enzyme activity (API ZYM)::Valine arylamidase	present [52]	present [59]	present [63]	present [64]	present [66]	absent [35]	absent [55]	absent [35]	present [36]	present [79]	present [80]	?	absent [37]	present [54]	absent [10]	absent [11]	absent [19]	absent [4]	absent [18]	?	?	present [17]	?	present [25]	present [5]	absent [26]	absent [14]	absent [20]	absent [27] # / present [2]	absent [16]	present [7]	present [8]	present [9]	absent [6]	?	?	absent [12]	?	present [12]	present [84]	present [47]	present [85]	?	?	present [41]	present [42]	?	present [41]	?
Enzyme activity (API ZYM)::Cystine arylamidase	absent [52]	present [59]	absent [63]	present [64]	absent [66]	absent [35]	absent [55]	absent [35]	present [36]	present [79]	present [80]	?	absent [37]	?	absent [10]	absent [11]	absent [19]	absent [4]	absent [18]	?	?	absent [17]	?	absent [25]	absent [5]	absent [26]	absent [14]	absent [20]	absent [27] # / present [2]	absent [16]	absent [7]	present [8]	absent [9]	absent [6]	?	?	absent [12]	?	absent [12]	?	?	present [85]	?	?	?	present [42]	?	?	?
Enzyme activity (API ZYM)::Trypsin	absent [52]	present [59]	present [63]	present [64]	absent [66]	absent [35]	absent [55]	absent [35]	absent [36]	present [79]	absent [80]	absent [39]	absent [37]	?	absent [10]	absent [11]	absent [19]	absent [4]	absent [18]	?	?	absent [17]	?	absent [25]	absent [5]	absent [26]	absent [14]	absent [20]	absent [27] # / present [2]	absent [16]	absent [7]	absent [8]	absent [9]	absent [6]	?	?	absent [12]	?	absent [12]	absent [84]	?	present [85]	?	?	?	present [42]	?	?	?
Enzyme activity (API ZYM)::α-Chymotrypsin	absent [52]	absent [59]	absent [63]	absent [64]	absent [66]	absent [35]	absent [55]	absent [35]	absent [36]	absent [79]	absent [80]	absent [39]	?	?	absent [10]	absent [11]	absent [19]	absent [4]	absent [18]	?	?	absent [17]	?	absent [25]	absent [5]	absent [26]	absent [14]	present [20]	absent [27] # / present [2]	absent [16]	absent [7]	absent [8]	absent [9]	absent [6]	?	?	present [12]	?	absent [12]	absent [84]	present [47]	present [85]	?	?	?	present [42]	?	?	?
Enzyme activity (API ZYM)::Acid phosphatase	absent [52]	absent [59]	absent [63]	absent [64]	absent [66]	absent [35]	present [55]	absent [35]	absent [36]	present [79]	absent [80]	absent [39]	?	absent [54]	absent [10]	absent [11]	absent [19]	absent [4]	absent [18]	?	?	absent [17]	?	absent [25]	absent [5]	absent [26]	absent [14]	absent [20]	absent [27] # / present [2]	absent [16]	absent [7]	absent [8]	present [9]	absent [6]	?	?	absent [12]	?	absent [12]	?	?	?	?	?	present [41]	present [42]	?	present [41]	?
Enzyme activity (API ZYM)::Naphthol-AS-BI-phosphohydrolase	absent [52]	absent [59]	absent [63]	absent [64]	absent [66]	absent [35]	present [55]	absent [35]	absent [36]	present [79]	present [80]	absent [39]	?	?	absent [10]	absent [11]	absent [19]	absent [4]	absent [18]	?	?	absent [17]	?	absent [25]	absent [5]	absent [26]	absent [14]	absent [20]	absent [27] # / present [2]	absent [16]	absent [7]	absent [8]	present [9]	absent [6]	?	?	absent [12]	?	absent [12]	?	present [47]	present [85]	?	?	present [41]	present [42]	?	present [41]	?
Enzyme activity (API ZYM)::α-Galactosidase	absent [52]	present [59]	present [63]	absent [64]	absent [66]	absent [35]	absent [55]	absent [35]	absent [36]	absent [79]	absent [80]	absent [39]	absent [37]	?	absent [10]	absent [11]	absent [19]	absent [4]	absent [18]	?	?	absent [17]	?	absent [25]	absent [5]	absent [26]	absent [14]	absent [20]	absent [2, 27]	absent [16]	absent [7]	absent [8]	absent [9]	absent [6]	?	?	absent [12]	?	absent [12]	?	absent [47]	?	?	?	absent [41]	absent [42]	?	absent [41]	?
Enzyme activity (API ZYM)::β-Galactosidase	absent [52]	absent [59]	absent [63]	absent [64]	absent [66]	absent [35]	absent [55]	absent [35]	absent [36]	absent [79]	present [80]	?	absent [37]	?	absent [10]	absent [11]	absent [19]	absent [4]	absent [18]	present [56]	?	present [17]	?	absent [25]	absent [5]	absent [26]	absent [14]	absent [20]	absent [2, 27]	absent [16]	absent [7]	absent [8]	absent [9]	absent [6]	?	?	?	?	?	?	absent [47]	?	?	?	absent [41]	present [42]	?	absent [41]	?
Enzyme activity (API ZYM)::β-Glucuronidase	absent [52]	absent [59]	absent [63]	absent [64]	absent [66]	absent [35]	absent [55]	absent [35]	absent [36]	absent [79]	absent [80]	?	present [37]	?	absent [10]	absent [11]	absent [19]	absent [4]	absent [18]	?	?	absent [17]	?	absent [25]	absent [5]	absent [26]	absent [14]	absent [20]	absent [27, 2]	absent [16]	absent [7]	absent [8]	absent [9]	absent [6]	?	?	absent [12]	?	absent [12]	absent [84]	?	absent [85]	?	?	?	absent [42]	?	?	?
Enzyme activity (API ZYM)::α-Glucosidase	absent [52]	absent [59]	absent [63]	absent [64]	absent [66]	absent [35]	present [55]	present [35]	present [36]	present [79]	present [80]	present [39]	present [37]	present [54]	absent [10]	present [11]	absent [19]	present [4]	absent [18]	?	?	present [17]	?	present [25]	present [5]	absent [26]	present [14]	absent [20]	present [2, 27]	absent [16]	present [7]	present [8]	present [9]	present [6]	?	?	present [12]	?	present [12]	present [84]	?	present [85]	?	?	?	present [42]	?	?	?
Enzyme activity (API ZYM)::β-Glucosidase	absent [52]	absent [59]	absent [63]	absent [64]	absent [66]	absent [35]	absent [55]	absent [35]	absent [36]	absent [79]	absent [80]	?	present [37]	absent [54]	absent [10]	absent [11]	absent [19]	absent [4]	absent [18]	?	?	present [17]	?	absent [25]	present [5]	absent [26]	absent [14]	absent [20]	absent [27] # / present [2]	absent [16]	present [7]	absent [8]	present [9]	absent [6]	?	?	absent [12]	?	absent [12]	present [84]	?	present [85]	?	?	?	present [42]	?	?	?
Enzyme activity (API ZYM)::N-acetyl-β-glucosamidase	absent [52]	absent [59]	absent [63]	absent [64]	absent [66]	absent [35]	absent [55]	absent [35]	absent [36]	present [79]	absent [80]	absent [39]	absent [37]	?	absent [10]	absent [11]	absent [19]	absent [4]	absent [18]	?	?	absent [17]	?	absent [25]	absent [5]	absent [26]	absent [14]	absent [20]	absent [2, 27]	absent [16]	present [7]	absent [8]	absent [9]	absent [6]	?	?	absent [12]	?	absent [12]	?	?	present [85]	?	?	?	absent [42]	?	?	?
Enzyme activity (API ZYM)::α-Mannosidase	absent [52]	absent [59]	absent [63]	absent [64]	absent [66]	absent [35]	absent [55]	absent [35]	absent [36]	absent [79]	absent [80]	absent [39]	absent [37]	?	absent [10]	absent [11]	absent [19]	absent [4]	absent [18]	?	?	absent [17]	?	absent [25]	absent [5]	absent [26]	absent [14]	absent [20]	absent [2, 27]	absent [16]	absent [7]	absent [8]	absent [9]	absent [6]	?	?	absent [12]	?	absent [12]	?	?	?	?	?	absent [41]	absent [42]	?	absent [41]	?
Enzyme activity (API ZYM)::α-Fucosidase	present [52]	absent [59]	absent [63]	absent [64]	absent [66]	absent [35]	absent [55]	absent [35]	absent [36]	absent [79]	absent [80]	absent [39]	absent [37]	?	absent [10]	absent [11]	absent [19]	absent [4]	absent [18]	?	?	absent [17]	?	absent [25]	absent [5]	absent [26]	absent [14]	absent [20]	absent [2, 27]	absent [16]	absent [7]	absent [8]	absent [9]	absent [6]	?	?	absent [12]	?	absent [12]	?	absent [47]	?	?	?	?	absent [42]	?	?	?
Enzyme activity (API NE 20)::Oxidase	absent [52]	absent [59]	absent [63]	absent [64]	absent [66]	absent [35, 37]	absent [55]	absent [35]	absent [36]	absent [79]	absent [80]	absent [39]	present [37]	absent [54]	absent [10]	absent [11]	absent [19]	absent [4]	absent [18]	absent [56]	?	absent [17]	?	absent [3, 25]	absent [5]	absent [26] # / present [2]	absent [14]	absent [20]	present [27] # / absent [2]	absent [16]	absent [7]	absent [8]	absent [9]	absent [6]	?	?	absent [12]	absent [13]	absent [12]	?	?	?	?	present [58]	?	?	present [43]	?	?
Enzyme activity(API NE 20)::Catalase	absent [52]	absent [59]	absent [63]	absent [64]	absent [66]	present [35, 37]	absent [55]	absent [35]	absent [36]	present [79]	present [80]	present [39]	present [37]	absent [54]	absent [10]	present [11]	present [19]	present [4]	present [18]	?	?	absent [17]	present [83]	present [3, 25]	present [5]	present [26]	present [14]	present [20]	present [27]	present [16]	absent [7]	present [8]	absent [9]	present [6]	?	?	absent [12]	present [13]	absent [12]	?	?	?	?	present [58]	?	?	present [43]	?	?
Enzyme activity (API NE 20)::Urease	absent [52]	absent [59]	absent [63]	absent [64]	absent [66]	absent [68]	absent [55]	absent [35]	absent [36]	absent [79]	?	absent [39]	absent [37]	absent [54]	absent [10]	present [11]	absent [19]	absent [4]	absent [18]	?	?	absent [17]	?	present [3, 25]	absent [5]	absent [26]	absent [14]	absent [20]	absent [27]	absent [16]	absent [7]	absent [8]	absent [9]	present [6]	?	?	present [12]	present [13]	present [12]	?	present [47]	?	?	?	present [41]	absent [42]	?	present [41]	?
Enzyme activity (API NE 20):Indole production	absent [52]	absent [59]	absent [63]	absent [64]	absent [66]	absent [68]	absent [55]	absent [35]	absent [36]	?	absent [80]	absent [39]	absent [37]	absent [54]	absent [10]	absent [11]	absent [19]	absent [4]	absent [18]	?	?	absent [17]	?	?	absent [5]	absent [26]	absent [14]	?	absent [27]	absent [16]	absent [7]	absent [8]	absent [9]	absent [6]	?	?	absent [12]	?	absent [12]	?	?	?	?	?	?	absent [42]	?	?	?
Enzyme activity (API NE 20)::Aesculin	present [52]	absent [59]	present [63]	absent [64]	absent [66]	present [68]	absent [55]	absent [35]	absent [36]	?	absent [80]	absent [39]	?	absent [54]	absent [10]	present [11]	present [19]	present [4]	present [18]	present [56]	?	present [17]	absent [83]	?	present [5]	present [26]	present [14]	?	present [27]	absent [16]	present [7]	present [8]	present [9]	present [6]	?	?	present [12]	?	present [12]	present [84]	?	present [85]	?	?	?	present [42]	?	?	present [45]
Enzyme activity (API NE 20)::Gelatin	absent [52]	absent [59]	absent [63]	absent [64]	absent [66]	absent [68]	absent [55]	absent [35]	absent [36]	absent [79]	absent [80]	absent [39]	absent [37]	absent [54]	absent [10]	absent [22]	absent [19]	present [4]	absent [18]	?	?	absent [17]	present [83]	absent [3]	absent [5]	present [2]	absent [14]	?	absent [2]	absent [16]	absent [7]	absent [29]	present [32]	present [6]	?	?	absent [12]	absent [13]	absent [12]	?	?	?	?	?	?	absent [42]	?	?	?
Enzyme activity(API NE 20)::Denitrification	absent [52]	absent [59]	absent [63]	absent [64]	absent [66]	absent [68]	absent [55]	absent [35]	absent [36]	present [79]	?	absent [39]	absent [37]	absent [54]	absent [10]	absent [11]	absent [19]	absent [4]	absent [18]	absent [56]	?	absent [17]	?	?	absent [5]	absent [26]	absent [14]	absent [20]	absent [27]	absent [16]	absent [7]	absent [8]	absent [9]	absent [6]	?	?	absent [12]	absent [13]	?	?	?	?	?	?	?	?	?	?	?
Enzyme activity (API NE 20)::Reduction of nitrate	absent [52]	absent [59]	absent [63]	absent [64]	absent [66]	absent [68]	absent [55]	absent [35]	absent [36]	present [79]	absent [80]	absent [39]	absent [37]	absent [54]	absent [10]	absent [11]	absent [19]	absent [4]	absent [18]	?	?	absent [17]	absent [83]	present [3]	absent [5]	absent [2, 26] # / present [1]	absent [14]	absent [20]	absent [27]	absent [16]	absent [7]	present [8]	absent [9]	absent [6]	absent [15]	?	present [12]	present [13]	absent [12]	present [84]	present [47]	?	?	?	present [41]	present [42]	?	present [41]	?
Menaquinone::MK-9(H4)	present [52]	present [59]	present [63]	present [64]	present [66]	present [35]	present [55]	present [35]	present [36]	present [79]	present [80]	present [35, 39]	present [35]	present [54]	present [10]	present [11]	present [19]	present [4]	present [18]	present [56]	present [60]	present [17]	present [83]	present [3, 25]	present [5]	present [2, 26]	present [14]	present [20]	present [2, 27]	present [16, 28]	present [7]	present [8]	present [9]	present [6]	present [15]	present [21]	present [12, 30]	present [13, 31]	present [12, 33]	present [84]	present [47]	present [85]	present [40]	present [58]	present [41]	present [40, 42]	present [40]	present [41]	present [40, 45]
Menaquinone::MK-9(H2)	absent [52]	absent [59]	present [63]	present [64]	present [66]	absent [35]	present [55]	present [35]	absent [36]	?	present [80]	absent [35]	present [32]	present [54]	present [10]	present [11]	absent [19]	present [4]	present [18]	present [56]	present [60]	absent [17]	present [83]	absent [3, 25]	absent [5]	present [26]	present [14]	present [20]	absent [2, 27]	present [28]	absent [7]	absent [8]	absent [9]	present [6]	present [15]	absent [21]	present [30] # / absent [12]	present [31] # / absent [13]	present [33] # / absent [12]	?	absent [47]	absent [85]	present [40]	?	?	absent [40]	absent [40, 43]	?	present [40]
Menaquinone::MK-8(H4)	present [52]	absent [59]	absent [63]	present [64]	absent [66]	present [35]	absent [55]	absent [35]	present [36]	?	present [80]	absent [35]	present [35]	present [54]	present [10]	absent [11]	absent [19]	present [4]	absent [18]	absent [56]	absent [60]	present [17]	absent [83]	absent [3, 25]	present [5]	present [26]	absent [14]	present [20]	absent [27]	absent [16, 28]	present [7]	present [8]	present [9]	present [6]	absent [15]	absent [21]	absent [12, 30]	present [31] # / absent [13]	absent [12, 33]	?	absent [47]	present [85]	present [40]	?	?	absent [40]	absent [40] #/present [43]	?	present [40]
Menaquinone::MK-9(H0)	absent [52]	present [59]	present [63]	present [64]	present [66]	absent [35]	absent [55]	present [35]	present [36]	?	present [80]	present [35]	present [35]	absent [54]	present [10]	present [11]	absent [19]	present [4]	present [18]	absent [56]	absent [60]	present [17]	present [83]	absent [3, 25]	present [5]	present [26]	present [14]	present [20]	absent [27] # / present [2]	present [28]	absent [7]	present [8]	present [9]	present [6]	present [15]	present [21]	present [12, 30]	present [13, 31]	present [12, 33]	?	absent [47]	absent [85]	absent [40]	?	?	present [40]	absent [40, 43]	?	present [40]
Menaquinone::MK-10(H4)	absent [52]	present [59]	present [63]	absent [64]	absent [66]	absent [35]	absent [55]	absent [35]	absent [36]	?	absent [80]	absent [35]	absent [35]	absent [54]	absent [10]	absent [11]	absent [19]	absent [4]	present [24]	absent [56]	absent [60]	absent [17]	absent [83]	absent [3, 25]	absent [5]	absent [26]	absent [14]	absent [20]	absent [2, 27]	absent [16, 28]	absent [7]	absent [8]	absent [9]	absent [6]	present [15]	absent [21]	absent [12, 30]	absent [13, 31]	present [33] # / absent [12]	?	absent [47]	absent [85]	absent [40]	?	?	present [40]	absent [40, 43]	?	absent [40]
Menaquinone::MK-9(H6)	absent [52]	absent [59]	absent [63]	present [64]	absent [66]	absent [35]	absent [55]	absent [35]	absent [36]	?	absent [80]	absent [35]	present [35]	absent [54]	absent [10]	absent [11]	absent [19]	absent [4]	absent [18]	absent [56]	absent [60]	present [17]	absent [83]	absent [3, 25]	absent [5]	absent [26]	absent [14]	absent [20]	absent [2, 27]	present [16, 28]	absent [7]	absent [8]	absent [9]	absent [6]	absent [15]	absent [21]	absent [12, 30]	absent [13, 31]	absent [12, 33]	?	absent [47]	absent [85]	absent [40]	?	?	absent [40]	present [40]	?	absent [40]
Menaquinone::MK-9(H8)	absent [52]	absent [59]	absent [63]	present [64]	absent [66]	absent [35]	absent [55]	absent [35]	absent [36]			absent [35]	present [35]	absent [54]	absent [10]	absent [11]	absent [19]	absent [4]	absent [18]	absent [56]	absent [60]	present [17]		absent [25]	absent [5]	absent [26]	absent [14]	absent [20]	absent [2, 27]	absent [16]	absent [7]	absent [8]	absent [9]	absent [6]	absent [15]	absent [21]	absent [12, 30]	absent [13, 31]	absent [12, 33]		absent [47]		absent [40]	?	?	absent [40]	absent [40, 43]	?	absent [40]
Menaquinone::MK-8(H0)	absent [52]	absent [59]	absent [63]	absent [64]	absent [66]	absent [35]	absent [55]	absent [35]	absent [36]	?	absent [80]	absent [35]	absent [35]	absent [54]	absent [10]	absent [11]	absent [19]	absent [4]	absent [18]	absent [56]	absent [60]	absent [17]	absent [83]	absent [25]	absent [5]	absent [26]	absent [14]	absent [20]	absent [27]	absent [16]	absent [7]	absent [8]	absent [9]	absent [6]	absent [15]	absent [21]	absent [30]	absent [31]	absent [33]	?	absent [47]	absent [85]	absent [40]	?	?	absent [40]	absent [40, 43]	?	absent [40]
Menaquinone::MK-7(H4)	absent [52]	absent [59]	absent [63]	absent [64]	absent [66]	absent [35]	absent [55]	absent [35]	absent [36]	?	absent [80]	absent [35]	absent [35]	absent [54]	absent [10]	absent [11]	absent [19]	absent [4]	absent [18]	absent [56]	absent [60]	absent [17]	absent [83]	absent [25]	absent [5]	absent [26]	absent [14]	absent [20]	absent [27]	absent [16]	absent [7]	absent [8]	absent [9]	absent [6]	absent [15]	absent [21]	absent [30]	absent [31]	absent [33]	?	absent [47]	absent [85]	absent [40]	?	?	absent [40]	absent [40, 43]	?	absent [40]
Menaquinone::MK-8(H2)	absent [52]	absent [59]	absent [63]	absent [64]	absent [66]	absent [35]	absent [55]	absent [35]	absent [36]	?	absent [80]	absent [35]	absent [35]	absent [54]	absent [10]	absent [11]	absent [19]	absent [4]	absent [18]	absent [56]	absent [60]	absent [17]	absent [83]	absent [25]	absent [5]	absent [26]	absent [14]	absent [20]	absent [27]	absent [16]	absent [7]	absent [8]	absent [9]	absent [6]	absent [15]	absent [21]	absent [30]	absent [31]	absent [33]	?	absent [47]	absent [85]	absent [40]	?	?	absent [40]	absent [40, 43]	?	absent [40]
Menaquinone:: Unidentified MK	absent [52]	absent [59]	absent [63]	absent [64]	absent [66]	absent [35]	absent [55]	absent [35]	absent [36]	?	absent [80]	absent [35]	absent [35]	absent [54]	absent [10]	absent [11]	absent [19]	absent [4]	absent [18]	absent [56]	absent [60]	absent [17]	absent [83]	absent [25]	absent [5]	absent [26]	absent [14]	absent [20]	absent [27]	absent [16]	absent [7]	absent [8]	absent [9]	absent [6]	absent [15]	absent [21]	absent [30]	absent [31]	absent [33]	?	absent [47]	absent [85]	absent [40]	?	?	absent [40]	absent [40, 43]	?	absent [40]
Reference
[1] Luedemann (1968)
[2] Zhang et al. (2011)
[3] Nie et al. (2012)
[4] Montero-Calasanz et al. (2012)
[5] Montero-Calasanz et al. (2013a)
[6] Montero-Calasanz et al. (2013b)
[7] Montero-Calasanz et al. (2013c)
[8] Montero-Calasanz et al. (2013d)
[9] Montero-Calasanz et al. (2013e)
[10] Montero-Calasanz et al. (2013f)
[11] Montero-Calasanz et al. (2013g)
[12] Jin et al. (2013)
[13] Qu et al. (2013)
[14] Montero-Calasanz et al. (2014)
[15] Bertazzo, Montero-Calasanz et al. (2014)
[16] Hezbri et al. (2015a)
[17] Montero-Calasanz et al. (2015)
[18] Hezbri et al. (2015b)
[19] Hezbri et al. (2015c)
[20] Hezbri et al. (2016b)
[21] Montero-Calasanz et al. (2017)
[22] Montero-Calasanz et al. (2017)
[23] Montero-Calasanz et al. (2017)
[24] Montero-Calasanz et al. (2017)
[25] Montero-Calasanz et al. (2017)
[26] Montero-Calasanz et al. (2017)
[27] Montero-Calasanz et al. (2017)
[28] Montero-Calasanz et al. (2017)
[29] Montero-Calasanz et al. (2017)
[30] Montero-Calasanz et al. (2017)
[31] Montero-Calasanz et al. (2017)
[32] Montero-Calasanz et al. (2017)
[33] Montero-Calasanz et al. (2017)
[34] Montero-Calasanz et al. (2017)
[35] Hezbri et al. (2016a)
[36] Hezbri et al. (2017)
[37] Urzi et al. (2004)
[38] Zhu et al. (2013)
[39] Lee (2006)
[40] Montero-Calasanz et al. (2019)
[41] Trujillo et al. (2015)
[42] Xiao et al. (2011)
[43] Mevs 2000
[44] Reddy et al. (2007)
[45] Qin et al. (2013)
[46] Lechevalier et al. (1968)
[47] Busarakam et al. (2016)
[48] Montero-Calasanz et al. (2017)
[49] Montero-Calasanz et al. (2017)
[50] Tamura et al. (1998)
[51] Montero-Calasanz et al. (2017)
[52] Data from this study
[53] Castro et al (2018b)
[54] Hezbri et al. (2018)
[55] Goodfellow et al. (2018)
[56] Castro et al. (2018a)
[57] Huang et al. (2017)
[58] Zhang et al. (2016)
[59] Data from this study
[60] Wang et al. (2017)
[61] Ahrens & Moll (1970 )
[62] Lee (2015)
[63] Data from this study
[64] Data from this study
[65] Data from this study
[66] Data from this study
[67] Data from this study
[68] Data from this study
[69] Data from this study
[70] Data from this study
[71] Data from this study
[72] Data from this study
[73] Data from this study
[74] Data from this study
[75] Data from this study
[76] Data from this study
[77] Data from this study
[78] Data from this study
[79] Yang et al. (2018)
[80] Lee et al. (2018)
[81] Lee et al. (2018)
[82] Qu et al. (2018)
[83] Li et al. (2019)
[84] Golinska et al. (2020)
[85] Golinska et al. (2020)
[86] Rainey et al. (1993)
[87] Lechevalier et al. (1968)
[88] Tamura et al. (1999)
[truncated: 7 more columns]

## Sheet: Suppl. Table S5
Supplementary Table S5. Abundance of genes implicated in taxonomic characterisation found in the genomes of Blastococcus strains and related representatives. A., Antricoccus; B., Blastococcus; C., Cryptosporangium; Cu. Cumulibacter; E., Epidermidibacterium; K., Klenkia; G. , Geodermatophilus; M., Modestobacter; S., Sporichthya.
A. suffuscus DSM 100065T, C. arvum DSM 44712T, Cu. MangalinotoleransCL-GR60T, E. keratini JCM 31644T and S. polymorpha DSM 43042T were used as outgroups.
		Number of genes detected in the genome analysed
Gene symbol	Name/function of gene	B. sp. DSM 44205T	B. sp. DSM 44268T	B. sp. DSM 44270T	B. sp. DSM 44272T	B. aggregatus DSM 4725T	B. colisei DSM 46837T	B. endophyticus DSM 45413T	B. saxobsidens DSM 44509T	B. xanthinilyticus DSM 46842T	B. atacamensis P6T	B. litoris GP-S2-8T	K. marina DSM 45722T	G. obscurus DSM 43160T	M. marinus DSM 45201T	A. suffuscus DSM 100065T	C.arvum DSM 44712T	Cu. manganitolerans CL-GR60T	E. keratini EPI-7T	S. polymorpha DSM 43042T
Cell motility: Flagellar assembly and bacterial chemotaxis
FtsI	Cell division protein FtSI (Peptidoglycan synthetase) [EC 2.4.1.129]	4	3	3	3	3	3	3	3	2	3	3	3	3	3	3	3	3	3	5
flgB	Flagellar basal-body rod protein FlgB	1	1	1	1	1	1	1	1	1	1	1	1	1	1	0	0	0	0	1
flgC	Flagellar basal-body rod protein FlgC	1	1	1	1	1	1	1	1	1	1	1	1	1	1	0	0	0	0	1
flgD	Flagellar basal-body rod modification protein FlgD	1	1	1	1	1	1	1	1	1	1	1	0	0	1	0	0	0	0	0
flgE	Flagellar hook protein FlgE	1	1	1	1	1	1	1	1	1	1	1	1	1	1	0	0	0	0	1
flgK	Flagellar hook-associated protein FlgK	1	1	1	1	1	1	1	1	1	1	1	0	0	1	0	0	0	0	0
flgL	Flagellar hook-associated protein FlgL	1	1	1	1	1	1	1	1	1	2	2	1	1	6	0	0	0	0	2
flhA	Flagellar biosynthesis protein FlhA	1	1	1	1	1	1	1	1	1	1	1	1	1	1	0	1	0	0	0
flhB	flagellar biosynthetic protein FlhB	1	1	1	1	1	1	1	1	1	1	1	1	1	1	0	1	0	0	0
fliE	Flagellar hook-basal body complex protein FliE	1	1	1	1	1	1	1	1	1	1	1	1	1	1	0	0	0	0	1
fliF	Flagellar M-ring protein FliF	1	1	1	0	1	1	1	1	1	1	1	1	1	2	0	0	0	0	1
fliG	Flagellar motor switch protein FliG	1	1	1	1	1	2	1	1	1	1	1	1	1	1	0	0	0	0	1
fliH	Flagellar assembly protein FliH	1	1	1	1	1	1	1	1	1	1	1	1	1	1	0	0	0	0	1
fliJ	Flagellar protein FliJ	0	0	0	0	0	0	1	0	0	1	1	0	0	1	0	0	0	0	0
fliK	Flagellar hook-length control protein FliK	1	1	1	1	1	1	1	1	1	1	1	1	1	0	0	0	0	0	0
*fliM	Flagellar motor switch protein FliM	1	1	1	1	1	1	1	1	1	1	1	1	1	1	0	0	0	0	1
fliN	Flagellar motor switch protein FliN	1	1	1	1	1	1	1	1	1	1	1	0	1	1	0	0	0	0	0
fliP	Flagellar biosynthesis protein FliP	1	1	2	1	1	1	1	1	1	1	1	1	1	1	0	1	0	0	0
fliQ	Flagellar biosynthesis protein FliQ	1	1	1	1	1	1	1	1	1	1	1	1	1	1	0	0	0	0	1
fliR	Flagellar biosynthesis protein FliR	1	1	1	1	1	1	1	1	1	1	1	1	1	1	0	0	0	0	1
fliZ	Flagellar biosynthesis protein FliZ	1	1	1	1	1	1	1	1	1	1	1	1	1	1	0	1	0	0	0
fliS	Flagellar biosynthesis protein FliS	1	1	1	1	1	1	1	1	1	1	1	1	1	1	0	0	0	0	1
*fliO	Flagellar biosynthesis protein FliO	1	1	1	1	1	1	1	1	1	1	1	0	1	1	0	0	0	0	0
motA	Flagelar motor rotation protein MotA	1	1	1	1	1	1	1	1	1	1	1	1	1	1	0	1	0	0	0
motB	Flagelar motor rotation protein MotB	1	1	1	1	1	1	1	1	1	1	1	1	1	1	0	0	0	0	1
flaA	Flagellin protein	2	1	2	1	1	1	1	1	2	1	0	1	1	4	0	1	0	0	0
	flagellum-specific ATP synthase	1	1	1	1	1	1	1	1	1	1	1	1	1	1	0	1	0	0	0
	methyl-accepting chemotaxis protein	7	5	8	4	6	5	7	5	9	4	2	6	3	8	0	14	0	0	0
	chemotaxis protein methyltransferase CheR	1	1	1	1	1	1	1	1	1	1	1	1	1	1	0	3	0	0	0
	purine-binding chemotaxis protein CheW	1	1	1	1	1	1	1	1	2	1	1	1	1	1	0	3	0	0	0
	two-component system, chemotaxis family, sensor kinase CheA	1	1	1	1	1	1	1	1	1	1	1	1	1	1	0	2	0	0	0
RbsB	ribose transport system substrate-binding protein	1	1	1	0	0	0	0	0	0	0	2	3	2	2	0	6	1	1	0
	response regulator receiver modulated CheB methylesterase	1	1	0	0	0	0	0	0	0	1	1	1	1	1	0	4	0	0	0
	two-component system, chemotaxis family, response regulator CheY	2	2	2	2	2	2	2	2	2	2	2	2	2	2	0	3	0	0	0
	Methyl-accepting chemotaxis protein (MCP) signalling domain	3	3	0	0	0	0	2	0	0	4	2	6	3	8	0	14	0	0	0
	MCP methyltransferase, CheR-type	1	1	0	0	0	0	1	0	0	1	1	1	1	1	0	3	0	0	0
	two-component system chemotaxis response regulator CheB	0	0	2	1	1	1	1	1	1	1	1	1	1	1	0	4	0	0	0
Widespread colonization island
RcpC	Flp pilus assembly protein RcpC/CpaB	0	0	0	1	1	1	1	1	1
TadZ	Type II/IV secretion system ATPase TadZ/CpaE, associated with Flp pilus assembly	2	1	1	2	2	2	2	2	2
TadG	Flp pilus assembly protein TadG	0	1	1	1	3	2	0	8	1	5	11	0	0	12	0	5	5	3	1
	Pilus assembly protein, ATPase of CpaF family	3	3	3	3	9	4	2	4	4	3	6	1	3	5	2	3	3	2	3
	Flp pilus assembly protein, ATPase CpaE	1	1	1	1	2	1	2	1	2	1	0	1	1	2	0	1	1	1	0
	Flp pilus assembly protein, secretin CpaC	0	0	0	0	0	0	0	0	0	0	1	0	0	0	0	0	0	0	0
TadB	Flp pilus assembly protein TadB	2	1	1	2	2	2	2	2	2	5	10	2	4	10	2	3	3	4	2
TadD	Flp pilus assembly protein TadD, contains TPR repeats	0	0	0	0	0	0	0	2	0	1	1	0	0	1	0	0	0	0	0
TadA	tRNA(Arg) A34 adenosine deaminase TadA	2	3	1	3	1	2	1	1	1	1	2	2	2	2	2	1	1	3	1
TadC	Pilus assembly protein TadC	0	0	0	0	0	0	0	0	0	1	1	0	0	1	0	2	2	0	0
	Tfp pilus assembly protein PilF	0	0	0	1	0	0	0	0	0	0	0	0	1	0	0	0	0	0	0
	Cell division protein FtsX	1	1	1	1	1	1	1	1	1	2	1	1	1	1	1	1	1	1	1
	Cell division protein FtsB	1	1	1	1	0	1	1	1	1	1	1	1	0	2	1	1	1	1	1
	Cell division protein ZapA, inhibits GTPase activity of FtsZ	0	0	0	0	0	0	0	0	0	0	0	0	0	0	0	0	0	0	0
	Cell division protein ZapB, interacts with FtsZ	0	0	0	0	0	0	0	0	0	0	0	0	0	0	0	0	0	0	0
	Cell division protein FtsN	0	0	0	0	0	0	0	1	0	0	0	0	0	0	0	1	1	0	0
	Cell division protein ZipA, interacts with FtsZ	0	0	0	0	0	0	0	0	0	0	1	0	0	0	0	0	0	0	0
	Cell division protein FtsL, interacts with FtsB, FtsL and FtsQ	0	0	0	0	0	0	0	0	0	0	0	0	0	0	0	0	0	0	0
	Cell division septum initiation DivIVA, interacts with FtsZ, MinD and other proteins	2	2	1	2	2	3	2	7	2	4	6	1	1	6	1	4	4	3	0
	Cell division protein ZapD, interacts with FtsZ	0	0	0	0	0	0	0	0	0	0	0	0	0	0	0	0	0	0	0
	Cell division protein FtsL	0	0	0	0	0	0	0	0	0	0	0	0	0	0	0	1	1	1	0
	Cell division GTPase FtsZ	1	2	1	1	1	1	1	1	1	1	1	1	1	1	1	1	1	1	1
	Integral membrane protein, interacts with FtsH	0	0	0	0	0	0	0	0	0	0	0	0	0	1	0	0	0	0	0
	Cell division protein FtsI/penicillin-binding protein 2	3	3	3	3	4	3	4	3	3	3	3	3	3	3	3	3	3	3	5
	Bacterial cell division protein FtsW, lipid II flippase	1	2	2	2	2	2	2	2	2	2	2	2	2	2	2	2	2	2	3
	Cell division ATPase FtsA	0	0	0	0	0	0	0	0	0	0	0	0	0	0	0	0	0	0	0
	Predicted rRNA methylase YqxC, contains S4 and FtsJ domains	1	1	1	1	1	1	1	1	1	1	1	1	1	1	1	1	1	1	1
	Cell division septal protein FtsQ	1	1	1	1	1	1	1	1	1	1	1	1	1	1	1	1	1	1	1
	DNA segregation ATPase FtsK/SpoIIIE and related proteins	0	1	0	1	0	2	2	1	0	2	1	1	2	2	3	3	3	3	0
	FtsZ-interacting cell division protein YlmF	0	0	0	0	0	0	0	0	0	0	1	0	0	0	1	1	1	1	1
	Multicopper oxidase with three cupredoxin domains (includes cell division protein FtsP and spore coat protein CotA)	1	1	1	0	3	1	1	1	0	2	1	0	2	0	1	3	3	0	5
	Septum formation inhibitor MinC	0	0	0	0	0	0	0	0	0	0	0	0	0	0	0	0	0	0	0
	Septum formation topological specificity factor MinE	0	0	0	0	0	0	0	0	0	0	0	0	0	0	0	0	0	0	0
	Cell division protein YceG, involved in septum cleavage	1	1	1	1	1	1	1	1	1	1	1	1	1	1	1	2	2	1	1
	Septum formation inhibitor-activating ATPase MinD	0	0	0	1	0	0	0	0	1	0	0	0	0	0	0	0	0	0	0
Carotenoid biosynthesis
crtl	phytoene desaturase	1	1	1	1	1	1	1	1	1
crt82	phytoene synthase	1	1	1	1	1	1	1	1	1
Lipid metabolism
	glutathione peroxidase	0	0	0	0	0	1	1	0	1
AccD	acetyl-CoA carboxylase carboxyl transferase subunit beta [6.4.1.2]	1	1	1	1	1	1	1	1	1
	acetyl-CoA carboxylase carboxyltransferase subunit alpha [6.4.1.2]	0	0	0	0	0	0	1	0	0
AccC	acetyl-CoA carboxylase, biotin carboxylase subunit [6.4.1.2]	0	0	0	0	0	0	1	0	0
AccB	biotin carboxyl carrier protein /biotin carboxylase [6.4.1.2]	1	1	1	1	1	1	1	1	1
AccD6	acetyl-CoA/propionyl-CoA carboxylase carboxyl transferase subunit [6.4.1.2]	1	1	2	1	1	1	1	1	1
BccA	acetyl-CoA/propionyl-CoA carboxylase, biotin carboxylase, biotin carboxyl carrier protein [6.4.1.2]	1	1	1	1	1	1	1	1	1
FabD	[acyl-carrier-protein] S-malonyltransferase [2.3.1.39]	1	1	1	1	1	1	2	1	1
FabH	3-oxoacyl-[acyl-carrier-protein] synthase III [2.3.1.180]	1	1	1	2	1	1	1	1	3
FabF	3-oxoacyl-[acyl-carrier-protein] synthase II [2.3.1.179]	1	1	1	1	1	1	1	1	1
FabG	3-oxoacyl-[acyl-carrier protein] reductase [1.1.1.100]	5	5	8	12	7	0	9	7	6
	short chain enoyl-CoA hydratase /3-hydroxyacyl-CoA dehydrogenase	0	0	1	1	0	0	0	1	0
	Enoyl-[acyl-carrier-protein] reductase [NADH]	1	1	1	1	1	1	1	1	1
FabII	enoyl-[acyl-carrier protein] reductase II [1..3.1.9]	0	0	0	0	1	0	0	0	0
	acetoacetyl-CoA reductase/3-oxoacyl-[acyl-carrier protein] reductase	0	0	0	0	0	1	0	1	0
	acyl-[acyl-carrier-protein] desaturase	1	3	1	1	1	1	1	1	1
	acetyl-CoA carboxylase biotin carboxyl carrier protein	0	0	0	0	0	0	0	0	1
	3-oxoacyl-[acyl-carrier protein] reductase/hypothetical protein	0	0	0	0	0	0	0	1	1
	acyl-CoA thioesterase-2	3	1	1	1	4	1	8	2	3
	acyl-CoA thioesterase-1	0	0	0	0	0	0	0	1	0
	stearoyl-CoA desaturase (delta-9 desaturase)	1	1	1	1	1	1	1	1	1
	alkyldihydroxyacetonephosphate synthase (creo que esta en todas!)?	0	0	0	0	2	2	1	1	1
	3-oxoacyl-[acyl-carrier protein] reductase/2-deoxy-D-gluconate 3-dehydrogenase	0	0	0	0	0	1	0	0	0
	3-oxoacyl-[acyl-carrier protein] reductase	5	5	8	12	7	11	9	0	0
	fatty-acyl-CoA synthase	1	1	1	0	0	0	0	0	0
	long-chain acyl-CoA synthetase	7	6	8	6	9	7	8	6	6
	fatty-acyl-CoA synthase/long-chain acyl-CoA synthetase	0	0	0	0	1	1	0	0	1
	long-chain acyl-CoA synthetase/bile acid-coenzyme A ligase	0	0	0	0	1	0	0	0	0
	biotin carboxyl carrier protein	0	0	1	0	0	0	0	1	0
	biotin carboxylase	0	0	0	0	0	0	0	1	0
	4-hydroxybenzaldehyde dehydrogenase	0	0	0	0	1	0	0	0	1
	3-phenylpropionate/trans-cinnamate dioxygenase ferredoxin reductase subunit	1	0	1	1	1	0	2	1	0
	Acyl-coenzyme A oxidase	1	1	1	2	1	1	1	1	1
	Acyl-coenzyme A oxidase	1	1	1	1	1	1	1	1	1
	S-(hydroxymethyl)glutathione dehydrogenase / alcohol dehydrogenase	2	2	2	1	1	2	9	3	3
	acetyl-CoA C-acetyltransferase	5	5	6	6	5	7	9	5	4
	acetyl-CoA acyltransferase	1	1	2	4	2	3	4	2	2
	acyl-CoA dehydrogenase	4	4	3	7	4	4	10	2	4
	alcohol dehydrogenase	0	0	0	1	0	2	0	0	0
	alcohol dehydrogenase, propanol-preferring	1	1	1	1	2	0	2	0	0
	aldehyde dehydrogenase (NAD+)/betaine-aldehyde dehydrogenase	0	0	0	0	1	1	0	0	0
	butyryl-CoA dehydrogenase	1	1	1	1	1	1	1	1	1
	enoyl-CoA hydratase	1	1	2	5	3	5	11	3	2
	enoyl-CoA hydratase/enoyl-CoA hydratase	0	0	0	0	0	0	0	1	0
	fatty-acyl-CoA synthase/long-chain acyl-CoA synthetase	0	0	0	0	0	1	0	0	0
	enoyl-CoA hydratase/2-(1,2-epoxy-1,2-dihydrophenyl)acetyl-CoA isomerase	0	0	0	0	1	0	0	0	0
	fatty-acyl-CoA synthase	1	1	0	0	0	0	0	0	0
	glutaryl-CoA dehydrogenase	2	2	2	2	2	2	2	2	2
	long-chain acyl-CoA synthetase	7	6	7	6	9	7	8	6	6
	short chain enoyl-CoA hydratase (EC 4.2.1.17)	1	1	0	0	0	0	1	1	0
	short chain enoyl-CoA hydratase /3-hydroxyacyl-CoA dehydrogenase	0	0	0	1	0	0	0	1	0
	nonphosphorylating glyceraldehyde-3-phosphate dehydrogenase	0	0	0	0	0	0	0	1	0
	propanol-preferring alcohol dehydrogenase/NAD+-dependent secondary alcohol dehydrogenase Adh1	0	0	0	0	0	0	0	1	0
	fatty-acyl-CoA synthase/long-chain acyl-CoA synthetase	0	0	1	0	1	0	0	0	1
	succinate semialdehyde dehydrogenase	0	0	1	0	0	1	0	1	0
	propanol-preferring alcohol dehydrogenase	0	0	0	0	0	1	0	0	0
	3-hydroxyacyl-CoA dehydrogenase/enoyl-CoA hydratase/3-hydroxybutyryl-CoA epimerase	0	0	0	0	0	1	0	0	0
	long-chain acyl-CoA synthetase/bile acid-coenzyme A ligase	0	0	0	0	1	0	0	0	0
	1-acyl-sn-glycerol-3-phosphate acyltransferase	3	3	2	2	3	2	2	2	2
	aldehyde dehydrogenase (NAD+)	3	0	1	1	1	1	7	0	1
	betaine-aldehyde dehydrogenase	0	0	0	0	0	0	1	0	0
	diacylglycerol kinase	1	1	1	1	1	1	1	1	1
	diacylglycerol O-acyltransferase	0	0	0	0	0	0	1	0	0
	dihydroxyacetone kinase DhaK subunit	0	0	0	1	0	0	0	0	0
	dihydroxyacetone kinase DhaL subunit	0	0	0	1	0	0	0	0	0
	glycerol-3-phosphate acyltransferase	0	0	0	0	0	1	0	0	0
Glycero lipids and Glycerophospholipid metabolism
plsC	1-acyl-sn-glycerol-3-phosphate acyltransferase [2.3.1.51]	3	3	2	2	3	2	2	2	2
	CDP-diacylglycerol--glycerol-3-phosphate 3-phosphatidyltransferase	2	2	2	2	2	2	2	2	2	3	2	2	3	2	2	2	2	2	2
	CDP-diacylglycerol--serine O-phosphatidyltransferase [EC 2.7.8.8]	1	1	1	1	1	1	1	1	1
pgsA	CDP-diacylglycerol-phosphatidylglycerol phosphatidyltransferase [2.7.8.5]	2	0	0	0	2	1	2	0	0
	CDP-diacylglycerol--glycerol-3-phosphate 3-phosphatidyltransferase/cardiolipin synthase	0	0	0	1	0	0	0	0	0
	Ethanolamine ammonia-lyase heavy chain	1	1	0	0	0	0	1	0	1
	Ethanolamine ammonia-lyase light chain	1	1	0	0	0	0	1	0	1
	ethanolamine utilization protein EutA	0	0	1	0	0	0	0	0	0
	diacylglycerol kinase	1	1	1	1	1	1	1	1	1
gpsA	glycerol 3-phosphate dehydrogenase (NAD(P)+) [EC 1.1.1.94]	1	1	1	2	1	1	1	1	1
	glycerol-1-phosphate dehydrogenase [NAD(P)+]	0	0	0	0	0	1	0	0	0
	glycerol-3-phosphate cytidylyltransferase	1	1	0	1	0	0	1	1	0
	glycerol-3-phosphate acyltransferase	0	0	0	0	0	1	0	0	0
	glycerol-3-phosphate dehydrogenase	2	2	2	3	2	2	2	2	3
	glycerophosphoryl diester phosphodiesterase	3	3	3	6	3	5	2	4	5
cdsA	phosphatidate cytidylyltransferase [2.7.7.41]	1	1	1	1	1	1	1	1	1
pcs	phosphatidylcholine synthase [2.7.8.24]	1	1	1	1	1	1	1	1	1	1	1	0	1	0	0	0	0	0	0
psd	phosphatidylserine decarboxylase [4.1.1.65]	1	1	1	1	1	1	1	1	1	1	1	1	1	0	1	1	1	1
cds	cardiolipin synthase (Ec 2.7.8.-)	0	0	1	1	2	1	0	2	2	1	1	1	1	0	1	1	1	1	1
	choline-phosphate cytidylyltransferase/glycerol-3-phosphate cytidylyltransferase	0	0	1	0	0	0	0	0	0
pdl1-2	phospholipase D1/2 [3,1,4,4]	0	0	1	0	0	0	0	1	2
aldH	aldehyde dehydrogenase (NAD+)	0	0	0	1	0	0	0	0	0
pgpC	phosphatidylglycerophosphatase C [3.1.3.27]	0	0	0	1	0	0	0	0	0		1
glxK	glycerate kinase	1	1	2	2	1	1	1	2	1
glpK	glycerol kinase	1	1	1	2	1	1	1	1	2
Phospholipids
*glpA	Anaerobic glycerol-3-phosphate dehydrogenase [1.1.99.5]	2	0	0	0	2	0	2	0	0
Peptidoglycan biosynthesis
Ddl?	D-alanine--D-alanine ligase [6.3.2.4]	2	2	3	2	2	2	2	2	2
MurC	UDP-N-acetylmuramate--L-alanine ligase [6.3.2.8]	1	1	1	1	1	1	1	1	1
Mur F	UDP-N-acetylmuramoyl-tripeptide--D-alanyl-D-alanine ligase [6.3.2.10]	1	1	1	1	1	1	1	1	1
MurD	UDP-N-acetylmuramoylalanine--D-glutamate ligase [6.3.2.9]	1	1	1	1	1	1	1	1	1
MurE	UDP-N-acetylmuramoylalanyl-D-glutamate--2,6-diaminopimelate ligase [6.3.2.13]	2	2	1	1	1	1	1	1	1
vaY	D-alanyl-D-alanine carboxypeptidase [3.4.16.4]	1	1	0	0	0	0	0	0	1
dacA,dacC, dacD	D-alanyl-D-alanine carboxypeptidase (penicillin-binding protein 5/6)	1	1	1	1	1	1	1	1	1
dacB	D-alanyl-D-alanine carboxypeptidase / D-alanyl-D-alanine-endopeptidase (penicillin-binding protein 4)	1	1	1	1	1	1	1	1	1
mrcA/B	Penicillin binding protein transpeptidase domain-containing protein	1	0	0	0	0	0	0	0	0
mrcA/B	penicillin-binding protein 1A	1	1	0	0	1	0	1	0	1
	cell elongation-specific peptidoglycan D,D-transpeptidase	1	1	1	1	1	1	1	1	1
pbpB	peptidoglycan synthetase FtsI [EC 2.4.1.129]	1	1	1	1	1	1	1	1	1
mraY	Phospho-N-acetylmuramoyl-pentapeptide-transferase [2.7.8.13]	1	1	1	1	1	1	1	1	1
MurA	UDP-N-acetylglucosamine 1-carboxyvinyltransferase [2.5.1.7]	2	2	2	2	2	2	2	1	2
MurG	UDP-N-acetylglucosamine-N-acetylmuramylpentapeptide N-acetylglucosamine transferase [2.4.1.227]	1	1	1	1	1	1	1	1	1
MurB	UDP-N-acetylmuramate dehydrogenase [1.3.1.98]	1	1	1	1	1	1	1	1	1
mtgA	monofunctional biosynthetic peptidoglycan transglycosylase	1	1	1	1	0	1	0	1	0
murJ/mviN	putative peptidoglycan lipid II flippase	2	2	3	2	2	2	3	2	2
bacA/ncrC	undecaprenyl-diphosphatase [3.6.1.27]	6	4	4	6	8	5	5	4	2
	D-alanyl-D-alanine carboxypeptidase	1	1	1	1	1	1	1	1	1	0	2	1	1	1	1	1	1	1	2
	Diaminopimelate decarboxylase (lysA)	1	1	1	3	1	1	1	2	1	1	1	1	1	1	2	1	2	1	1
	Diaminopimelate epimerase (dapF)	1	1	1	1	1	1	1	1	1	1	1	1	1	1	1	1	1	1	1
	Dihydrodipicolinate reductase	1	1	1	1	1	1	1	1	1	1	1	1	1	1	1	1	1	1	1
	Dihydrodipicolinate synthase/N-acetylneuraminate lyase	2	3	7	4	2	4	3	4	2	1	1	2	4	2	2	1	3	2	1
	Tetrahydrodipicolinate N-succinyltransferase	1	2	1	1	1	1	1	1	1	1	1	1	1	1	1	1	1	1	1
	UDP-N-acetylmuramoyl-L-alanyl-D-glutamate--2,6-diaminopimelate ligase.	2	2	1	1	1	1	1	1	1	1	0	2	2	2	1	1	1	1	1
	Serine-type D-Ala-D-Ala carboxypeptidase.	4	4	3	3	4	3	2	3	2	3	3	1	7	6	5	6	3	3	5
	Glutamate carboxypeptidase.	0	0	0	0	0	0	0	0	0	1	0	1	0	1	0	1	0	0	0
	Muramoyltetrapeptide carboxypeptidase.	0	0	0	0	0	0	0	0	0	0	0	0	0	0	0	2	0	0	0
	Zinc D-Ala-D-Ala carboxypeptidase.	2	2	1	0	0	0	0	0	0	2	1	1	0	1	0	1	0	1	0
	Carboxypeptidase T.	0	0	0	1	0	0	0	0	0	0	0	0	1	0	0	0	0	0	0
	4-hydroxy-tetrahydrodipicolinate synthase.	2	2	6	2	2	3	3	2	1	2	1	2	3	2	2	2	3	2	1
	4-hydroxy-tetrahydrodipicolinate reductase.	1	1	1	1	1	1	1	1	1	1	1	1	1	1	1	1	1	1	1
Menaquinone biosynthesis (Uniquinone and other terpenoid-quinone biosynthesis)
MenF	Isochorismate synthase EntC [EC 5.4.4.2]	1	1	1	1	1	1	1	1	1	1	1	1	1	1	1	1	1	1	1
MenB	Naphthoate synthase [EC 4.1.3.36]	1	1	1	1	2	1	1	1	1	1	1	1	1	1	1	1	1	1	1
	Geranylgeranyl pyrophosphate synthase (hepST)	2	2	2	2	2	2	2	2	2	2	2	2	2	2	3	2	2	2	2
MenD	2-succinyl-5-enolpyruvyl-6-hydroxy-3-cyclohexene-1-carboxylic-acid synthase.	1	1	1	1	1	1	1	1	1	0	1	1	1	1	1	0	1	1	1
MenC	o-succinylbenzoate synthase.	1	1	1	1	1	1	1	1	1	2	0	2	1	2	1	1	1	1	1
MenE	o-succinylbenzoate--CoA ligase.	1	1	1	1	1	1	1	1	1	0	1	1	1	1	1	0	1	1	1
	1,4-dihydroxy-2-naphthoyl-CoA synthase.	1	1	1	1	1	1	1	2	1	1	1	1	1	1	1	0	1	1	1
	1,4-dihydroxy-2-naphthoyl-CoA hydrolase.	2	2	2	3	2	4	2	2	1	2	2	2	3	2	3	1	4	3	1
MenA	1,4-dihydroxy-2-naphthoate polyprenyltransferase.	1	1	1	1	1	1	1	1	1	1	1	1	1	1	1	0	1	1	1
UbiE	Demethylmenaquinone methyltransferase.	1	1	1	1	1	1	1	1	1	1	1	1	1	1	1	1	1	1	1
qorB	NAD(P)H dehydrogenase (quinone).	2	2	2	2	2	2	1	2	2	3	3	6	4	3	2	7	3	5	2
	Chorismate dehydratase.	0	0	0	0	0	0	0	0	0	0	0	0	0	0	0	1	0	0	0
	Aminodeoxyfutalosine synthase.	0	0	0	0	0	0	0	0	0	0	0	0	0	0	0	1	0	0	0
	Aminodeoxyfutalosine deaminase.	0	0	0	0	0	0	0	0	0	0	0	0	0	0	1	1	1	1	0
	Futalosine hydrolase.	0	0	0	0	0	0	0	0	0	0	0	0	0	0	0	1	0	0	0
	Cyclic dehypoxanthinyl futalosine synthase.	0	0	0	0	0	0	0	0	0	0	0	0	0	0	0	1	0	0	0
	Ditrans,polycis-undecaprenyl-diphosphate synthase ((2E,6E)-farnesyl- diphosphate specific). (upps)	1	1	1	1	1	1	1	1	1	1	1	1	1	1	0	0	0	0	0
Inositol phosphate metabolism
	malonate-semialdehyde dehydrogenase (acetylating) / methylmalonate-semialdehyde dehydrogenase	0	0	0	1	0	0	1	0	0
	myo-inositol-1(or 4)-monophosphatase	1	1	1	1	1	1	1	1	1
	myo-inositol-1-phosphate synthase	1	1	1	1	1	1	1	1	1
	triosephosphate isomerase	1	1	1	1	1	1	1	1	1
	2-keto-myo-inositol dehydratase	0	0	0	1	0	0	0	0	0
	3D-(3,5/4)-trihydroxycyclohexane-1,2-dione hydrolase	0	0	0	1	0	0	0	0	0
	5-dehydro-2-deoxygluconokinase	0	0	0	1	0	0	0	0	0
	5-deoxyglucuronate isomerase	0	0	0	1	0	0	0	0	0
	myo-inositol 2-dehydrogenase / D-chiro-inositol 1-dehydrogenase	0	0	0	1	0	0	0	0	0
Central carbohydrate metabolism
Amino sugar and nucleotide sugar metabolism
	GDP-mannose 6-dehydrogenase	1	0	0	0	0	0	1	0	0
	GDPmannose 4,6-dehydratase	2	2	0	0	0	0	2	0	0
	N-acetylglucosamine 6-phosphate deacetylase	1	1	1	0	0	0	0	0	1
	N-acetylneuraminate synthase	0	0	0	0	0	0	0	1	1
	UDP-N-acetylglucosamine 1-carboxyvinyltransferase [EC 2.5.1.7]	2	2	1	2	2	2	2	1	2
	UDP-N-acetylglucosamine 4,6-dehydratase	0	0	0	0	0	0	0	1	1
	UDP-N-acetylglucosamine 2-epimerase (non-hydrolysing)	1	0	1	0	1	1	1	0	0
	UDP-N-acetylglucosamine pyrophosphorylase /glucosamine-1-phosphate N-acetyltransferase	0	1	0	0	0	0	0	1	0
	UDP-N-acetylmuramate dehydrogenase	1	1	1	1	1	1	1	1	1
	UDP-galactopyranose mutase	0	1	0	1	0	1	1	1	1
	UDP-galactose 4-epimerase [EC 5.1.3.2]	2	1	1	0	1	2	3	1	0
	UDP-glucose 4-epimerase	1	1	1	2	2	2	0	2	3
	UDP-glucose pyrophosphorylase	1	1	1	1	1	1	1	1	1
	UDPglucose 6-dehydrogenase	1	0	1	1	1	2	1	1	1
	UDPglucose--hexose-1-phosphate uridylyltransferase	1	1	1	1	0	1	1	1	1
	alpha-N-arabinofuranosidase	0	0	0	0	0	0	0	0	1
	beta-N-acetylhexosaminidase	1	1	2	1	1	1	1	1	1
	UTP-hexose-1-phosphate uridylyltransferase /UDP-glucose-hexose-1-phosphate uridylyltransferase	0	0	0	0	0	0	0	1	0
	bifunctional UDP-N-acetylglucosamine pyrophosphorylase / Glucosamine-1-phosphate N-acetyltransferase	1	0	1	1	1	1	1	0	1
	alpha-N-arabinofuranosidase	0	0	0	0	0	0	0	1	0
	beta-N-acetylhexosaminidase	0	0	0	0	0	0	0	1	0
	dihydroflavonol-4-reductase/UDP-glucose 4-epimerase/dTDP-L-rhamnose 4-epimeras	0	0	0	0	0	0	0	0	1
	chitinase	0	0	0	0	0	0	1	1	0
	fructokinase	1	1	1	1	1	1	1	1	1
	galactokinase [EC 2.7.1.6]	1	1	1	1	0	1	1	2	1
	glucokinase [EC 2.7.1.2]	1	2	1	1	2	1	1	1	1
	glucosamine-6-phosphate deaminase	0	0	1	0	0	0	0	0	0
	glucosamine--fructose-6-phosphate aminotransferase (isomerizing)	2	1	0	0	0	0	1	0	1
	glucose-1-phosphate adenylyltransferase	2	2	2	2	2	2	2	2	2
	glucose-1-phosphate cytidylyltransferase	0	0	0	0	0	0	2	0	0
	glucose-6-phosphate isomerase	1	1	1	1	1	1	1	1	2
	glutamine--fructose-6-phosphate transaminase	0	0	1	1	1	1	0	1	1
	mannose-1-phosphate guanylyltransferase	1	0	1	1	1	1	1	1	1
	mannose-6-phosphate isomerase, type 1	1	0	1	1	1	1	1	1	1
	phosphoglucomutase	0	0	1	1	2	1	1	1	1
	phosphoglucosamine mutase	1	1	1	1	1	1	1	1	1
	phosphomannomutase [EC 5.4.2.8]	2	2	2	2	0	1	2	2	2
	polyphosphate glucokinase	1	1	1	1	1	1	1	1	1
	undecaprenyl-phosphate 4-deoxy-4-formamido-L-arabinose transferase	1	1	0	1	1	1	1	1	1
	hexosaminidase	1	1	0	0	0	0	0	0	0
	Nucleoside-diphosphate-sugar epimerase	0	1	0	0	0	0	0	0	0
	mannose-1-phosphate guanylyltransferase	0	1	0	0	0	0	0	0	0
	mannose-6-phosphate isomerase, type 1	0	1	0	0	0	0	0	0	0
	UDP-N-acetyl-D-mannosaminuronic acid dehydrogenase	0	0	1	0	0	0	0	0	0
	GDP-L-fucose synthase	0	0	0	1	0	0	0	0	0
	GDPmannose 4,6-dehydratase	0	0	0	1	2	0	0	0	0
	enoyl-CoA hydratase	0	0	0	0	1	0	0	0	0
Ascorbate and aldarate metabolism
	4-hydroxy-2-oxoheptanedioate aldolase	0	0	0	0	0	0	1	0	0
	L-gulonolactone oxidase	1	0	1	1	1	0	1	0	1
	UDPglucose 6-dehydrogenase	1	1	1	1	1	2	1	0	0
	aldehyde dehydrogenase (NAD+)	3	0	1	1	1	1	7	0	1
	betaine-aldehyde dehydrogenase	0	0	0	0	0	0	1	0	0
	gluconolactonase	0	0	0	0	0	1	1	0	0
	5-dehydro-4-deoxyglucarate dehydratase	0	1	0	0	0	1	0	1	0
	UDPglucose 6-dehydrogenase	0	0	0	0	0	0	0	1	1
	glucarate dehydratase	0	0	0	1	0	1	0	1	0
	nonphosphorylating glyceraldehyde-3-phosphate dehydrogenase	0	0	0	0	0	0	0	1	0
	succinate semialdehyde dehydrogenase	0	0	1	0	0	1	0	1	0
	uronate dehydrogenase	1	1	1	1	1	1	0	1	1
	4-hydroxybenzaldehyde dehydrogenase	0	0	0	0	1	0	0	0	1
	xylulokinase/L-xylulokinase	0	0	0	0	0	0	0	0	1
	5-dehydro-4-deoxyglucarate dehydratase	0	1	0	1	0	0	0	0	0
	D-glucarate dehydratase [EC 4.2.1.40]	0	1	0	0	0	0	0	0	0
	aldehyde dehydrogenase (NAD+)/betaine-aldehyde dehydrogenase	0	0	0	0	1	1	0	0	0
	D-galactarolactone cycloisomerase	0	0	0	0	0	1	0	0	0
Butanoate metabolism
	(R,R)-butanediol dehydrogenase / meso-butanediol dehydrogenase / diacetyl reductase	0	0	0	0	0	0	2	1	0
	2-oxoglutarate ferredoxin oxidoreductase subunit alpha	1	1	1	1	1	1	4	1	1
	2-oxoglutarate ferredoxin oxidoreductase subunit beta	1	1	1	1	1	1	4	1	1
	3-hydroxybutyrate dehydrogenase	0	1	1	1	0	1	0	0	1
	3-hydroxyacyl-CoA dehydrogenase [EC 1.1.1.35]	1	0	0	0	1	0	1	0	0
	3-hydroxybutyryl-CoA dehydrogenase	0	0	2	2	0	3	0	3	1
	4-aminobutyrate aminotransferase/(S)-3-amino-2-methylpropionate transaminase	0	0	1	1	0	0	0	1	1
	3-oxoacid CoA-transferase subunit A	0	0	1	1	1	1	1	1	1
	3-oxoacid CoA-transferase subunit B	0	0	1	0	1	1	1	1	1
	3-oxoacyl-[acyl-carrier protein] reductase	0	0	0	1	0	1	1	1	1
	acetaldehyde dehydrogenase	0	0	1	0	0	0	1	0	0
	acetoacetyl-CoA synthetase	1	2	2	2	2	2	2	1	2
	acetolactate synthase, large subunit	1	1	1	1	1	1	1	2	1
	acetolactate synthase, small subunit	1	1	1	1	1	1	1	1	1
	acetolactate synthase-1/2/3 large subunit	1	1	1	4	1	2	2	3	3
	acetyl-CoA C-acetyltransferase	5	5	6	6	5	7	8	5	4
	butyryl-CoA dehydrogenase	1	1	1	1	1	1	1	1	1
	crotonyl-CoA carboxylase/reductase	1	1	1	1	1	1	1	1	1
	enoyl-CoA hydratase	1	1	3	6	4	8	11	6	3
	hydroxymethylglutaryl-CoA lyase	1	1	1	1	1	1	1	1	1
	hypothetical protein	2	1	1	1	2	1	1	0	1
	polyhydroxyalkanoate synthase	1	1	2	6	1	3	3	2	2
	short chain enoyl-CoA hydratase [EC 4.2.1.17]	2	2	0	0	0	0	1	2	0
	succinate dehydrogenase subunit A	2	1	1	1	1	2	2	1	1
	succinate dehydrogenase subunit B [EC 1.3.5.1]	1	1	1	0	1	1	2	1	1
	succinate dehydrogenase subunit C	1	1	1	0	0	1	1	1	1
	succinate-semialdehyde dehydrogenase / glutarate-semialdehyde dehydrogenase	2	3	3	3	3	2	3	6	4
	3-oxoadipate CoA-transferase beta subunit	1	0	0	0	0	0	0	0	0
	succinate dehydrogenase / fumarate reductase iron-sulfur subunit	1	0	1	2	0	1	0	0	0
	short chain enoyl-CoA hydratase /3-hydroxyacyl-CoA dehydrogenase	0	0	1	1	0	0	0	0	0
	succinate dehydrogenase / fumarate reductase flavoprotein subunit	0	0	1	1	0	0	0	0	0
	4-aminobutyrate aminotransferase	0	0	0	1	0	0	0	0	0
	succinate dehydrogenase / fumarate reductase cytochrome b subunit	0	0	0	1	1	0	0	0	0
	enoyl-CoA hydratase/2-(1,2-epoxy-1,2-dihydrophenyl)acetyl-CoA isomerase	0	0	0	0	1	0	0	0	0
	succinyl-CoA:acetate CoA-transferase	0	0	0	0	1	0	0	0	0
	3-hydroxyacyl-CoA dehydrogenase/enoyl-CoA hydratase/3-hydroxybutyryl-CoA epimerase	0	0	0	0	0	1	0	0	0
	3-hydroxybutyrate dehydrogenase/sorbitol-6-phosphate 2-dehydrogenase	0	0	0	0	0	1	0	0	0
	acetoacetyl-CoA reductase/3-oxoacyl-[acyl-carrier protein] reductase	0	0	0	0	0	1	0	0	0
C5-Branched dibasic acid metabolism
	3-isopropylmalate dehydratase, large subunit	1	1	1	0	1	1	1	1	1
	3-isopropylmalate dehydratase, small subunit	1	1	0	0	0	1	1	1	1
	3-isopropylmalate dehydrogenase	1	1	2	2	1	0	1	3	2
	acetolactate synthase, large subunit	1	1	1	1	1	1	1	1	1
	acetolactate synthase, small subunit	1	1	1	1	1	1	1	1	1
	acetolactate synthase-1/2/3 large subunit	1	1	1	4	1	2	2	3	3
	succinyl-CoA synthetase (ADP-forming) beta subunit	1	1	1	1	1	1	1	1	1
	succinyl-CoA synthetase alpha subunit	1	1	1	1	1	1	1	1	1
	4-carboxy-4-hydroxy-2-oxoadipate aldolase	0	0	1	0	0	0	0	1	0
	4-hydroxy-4-methyl-2-oxoglutarate aldolase	0	0	1	0	0	1	0	0	1
	3-isopropylmalate/(R)-2-methylmalate dehydratase small subunit	0	0	1	1	1	1	0	0	0
	3-isopropylmalate/(R)-2-methylmalate dehydratase large subunit	0	0	0	1	0	1	0	0	0
Citrate cycle (TCA cycle)
	2-oxoglutarate dehydrogenase E1 component	1	1	1	1	1	0	1	1	1
	2-oxoglutarate dehydrogenase E2 component	1	1	1	1	1	1	1	1	1
	2-oxoglutarate ferredoxin oxidoreductase subunit alpha	1	1	1	1	1	1	4	1	1
	2-oxoglutarate ferredoxin oxidoreductase subunit beta	1	1	1	1	1	1	4	1	1
	biotin-requiring enzyme	0	0	0	0	0	0	1	0	0
	aconitase	1	1	1	1	1	1	1	1	1
	citrate synthase	3	2	1	2	3	4	3	3	2
	dihydrolipoamide dehydrogenase	3	3	3	3	3	4	3	5	4
	fumarase, class II	1	1	1	1	1	1	1	1	1
	isocitrate dehydrogenase (NADP)	1	1	1	1	1	1	1	1	1
	malate dehydrogenase (NAD)	1	1	1	1	1	1	1	1	1
	malate dehydrogenase (quinone)	1	2	1	2	1	2	1	2	1
	phosphoenolpyruvate carboxykinase (GTP)	1	1	1	1	1	1	1	2	2
	pyruvate carboxylase	0	0	0	1	0	0	1	0	1
	pyruvate dehydrogenase E1 component	1	1	2	1	1	2	1	1	1
	pyruvate dehydrogenase E1 component alpha subunit	1	1	1	1	2	2	2	1	2
	pyruvate dehydrogenase E1 component beta subunit	1	1	1	1	2	2	0	1	2
	pyruvate dehydrogenase E2 component (dihydrolipoamide acetyltransferase)	1	1	1	1	2	1	1	1	2
	succinate dehydrogenase subunit A	2	1	1	1	1	2	2	1	1
	succinate dehydrogenase subunit B [EC 1.3.5.1]	1	1	1	0	1	1	2	1	1
	succinate dehydrogenase subunit C	1	1	1	0	0	1	1	1	1
	succinyl-CoA synthetase (ADP-forming) beta subunit	1	1	1	1	1	1	1	1	1
	succinyl-CoA synthetase alpha subunit	1	1	1	0	1	1	1	1	1
	succinate dehydrogenase / fumarate reductase flavoprotein subunit	0	0	1	1	0	0	0	0	0
	succinate dehydrogenase / fumarate reductase iron-sulfur subunit	0	0	1	2	0	1	0	0	0
	succinate dehydrogenase / fumarate reductase cytochrome b subunit	0	0	0	0	1	0	0	0	0
	succinyl-CoA:acetate CoA-transferase	0	0	0	0	1	0	0	0	0
	2-oxoglutarate dehydrogenase E1 component/2-oxoglutarate decarboxylase	0	0	0	0	0	1	0	0	0
Fructose and mannose metabolism
	3-oxoacyl-[acyl-carrier protein] reductase	0	0	0	0	0	0	2	0	1
	1-phosphofructokinase/tagatose 6-phosphate kinase	0	0	0	0	0	0	0	0	1
	6-phosphofructokinase 1	1	1	1	2	0	2	2	0	1
	L-fuculose 1-phosphate aldolase	0	0	1	0	0	0	0	0	1
	GDP-mannose 6-dehydrogenase	1	0	0	1	0	0	1	0	0
	GDPmannose 4,6-dehydratase	2	2	0	1	2	0	2	0	0
	fructokinase	1	1	1	1	1	1	1	1	1
	fructose-1,6-bisphosphatase II	1	1	1	1	1	1	1	1	1
	fructose-bisphosphate aldolase [EC 4.1.2.13]	1	1	1	1	2	1	2	2	1
	fructuronate reductase	2	2	0	0	0	0	1	1	1
	hypothetical protein	2	1	2	1	3	1	1	0	1
	mannitol 2-dehydrogenase	1	1	2	3	1	0	1	1	2
	mannose-1-phosphate guanylyltransferase	1	1	1	1	1	1	1	1	1
	mannose-6-phosphate isomerase, type 1	1	1	1	1	1	1	1	1	1
	phosphomannomutase [EC 5.4.2.8]	2	2	2	2	2	2	2	2	2
	ribose 5-phosphate isomerase B	1	1	2	1	1	1	1	1	1
	triosephosphate isomerase	1	1	1	1	1	1	1	1	1
	rhamnulokinase	0	0	1	0	0	0	0	1	0
	xylose isomerase	1	1	1	1	0	1	0	1	1
	1-phosphofructokinase/tagatose 6-phosphate kinase/6-phosphofructokinase 2	0	0	0	0	0	0	0	1	0
	3-oxoacyl-[acyl-carrier protein] reductase/hypothetical protein	0	0	0	0	0	0	0	1	0
	6-phosphofructokinase 1	0	0	1	0	1	0	0	2	1
	L-rhamnose isomerase/sugar isomerase	0	0	0	0	0	0	0	1	0
	L-fuculose 1-phosphate aldolase	0	1	0	0	1	0	0	0	0
	L-iditol 2-dehydrogenase	0	0	1	1	0	0	0	0	0
	L-rhamnose isomerase / sugar isomerase	0	0	1	0	0	0	0	0	0
	fructuronate reductase/mannitol 2-dehydrogenase	0	0	1	1	1	0	0	0	0
	1-phosphofructokinase	0	0	0	2	0	1	0	0	0
	GDP-L-fucose synthase	0	0	0	1	0	0	0	0	0
	fructose-bisphosphate aldolase, class II	0	0	0	1	0	0	0	0	0
	3-hydroxybutyrate dehydrogenase/sorbitol-6-phosphate 2-dehydrogenase	0	0	0	0	0	1	0	0	0
	PTS system D-fructose-specific IIA component (F1P-forming) (Frc family) /PTS system D-fructose-specific IIB component (F1P-forming) (Frc family) /PTS system D-fructose-specific IIC component (F1P-forming) (Frc family)	0	0	0	0	0	1	0	0	0
Galactose metabolism
	1-phosphofructokinase/tagatose 6-phosphate kinase	0	0	0	0	0	0	0	0	1
	6-phosphofructokinase 1	1	1	2	2	1	2	2	3	1
	UDP-galactopyranose mutase	0	1	0	1	0	1	1	1	1
	UDP-galactose 4-epimerase [EC 5.1.3.2]	1	1	1	0	1	2	3	1	0
	UDP-glucose 4-epimerase	1	1	1	2	2	2	0	2	3
	UDP-glucose pyrophosphorylase	1	1	1	1	1	1	1	1	1
	UDPglucose--hexose-1-phosphate uridylyltransferase	1	1	1	1	0	1	1	2	1
	aldose 1-epimerase	0	1	1	1	1	1	1	1	1
	alpha-glucosidase	1	1	1	2	1	2	1	2	3
	galactokinase [EC 2.7.1.6]	1	1	1	1	2	1	1	2	1
	galactonate dehydratase	0	0	1	1	0	0	1	0	0
	glucokinase [EC 2.7.1.2]	2	2	1	1	0	1	1	1	1
	oligo-1,6-glucosidase	1	1	1	1	1	1	1	1	1
	phosphoglucomutase	0	0	1	1	0	1	1	1	1
	beta-galactosidase	1	1	0	0	0	0	0	0	0
	dihydroflavonol-4-reductase/UDP-glucose 4-epimerase/dTDP-L-rhamnose 4-epimerase	0	0	0	0	0	0	0	0	1
Glycolysis / Gluconeogenesis
	2-oxoglutarate ferredoxin oxidoreductase subunit alpha	1	1	1	1	1	1	4	1	1
	2-oxoglutarate ferredoxin oxidoreductase subunit beta	1	1	1	1	1	1	4	1	1
	6-phosphofructokinase 1	1	1	2	2	1	2	2	2	1
	S-(hydroxymethyl)glutathione dehydrogenase / alcohol dehydrogenase	2	2	2	1	1	2	9	3	3
	acetyl-CoA synthetase	1	1	1	1	2	1	2	1	1
	alcohol dehydrogenase, propanol-preferring	2	1	0	1	2	1	2	0	0
	alcohol dehydrogenase	0	0	0	1	0	2	0	0	0
	aldehyde dehydrogenase (NAD+)	3	0	1	1	1	1	7	0	1
	aldose 1-epimerase	0	1	1	1	1	1	1	1	1
	betaine-aldehyde dehydrogenase	0	0	0	0	0	0	1	0	0
	dihydrolipoamide dehydrogenase	3	3	3	3	3	4	3	5	4
	enolase	1	1	2	1	1	1	1	1	1
	fructose-1,6-bisphosphatase II	1	1	1	1	1	1	1	1	1
	fructose-bisphosphate aldolase [EC 4.1.2.13]	1	1	1	1	2	0	2	2	2
	fructose-bisphosphate aldolase, class II	0	0	0	1	0	0	0	0	0
	glucokinase [EC 2.7.1.2]	2	2	1	1	2	0	1	1	1
	glucose-6-phosphate isomerase	1	1	1	1	1	0	1	1	2
	glyceraldehyde-3-phosphate dehydrogenase (NAD+)	1	1	1	1	1	1	1	1	1
	phosphoenolpyruvate carboxykinase (GTP)	1	1	1	1	1	1	1	2	2
	phosphoglucomutase	0	0	1	1	0	1	1	1	1
	phosphoglycerate kinase	1	1	1	1	2	1	1	1	1
	phosphoglycerate mutase [EC 5.4.2.1]	5	1	1	1	0	1	1	1	1
	polyphosphate glucokinase	1	1	0	1	1	1	1	1	1
	probable phosphoglycerate mutase	1	5	0	4	3	4	4	4	4
	pyruvate dehydrogenase E1 component	1	1	2	1	1	2	1	1	4
	pyruvate dehydrogenase E1 component alpha subunit	1	1	1	1	2	2	2	1	2
	pyruvate dehydrogenase E1 component beta subunit	1	1	1	1	2	2	2	1	2
	pyruvate dehydrogenase E2 component (dihydrolipoamide acetyltransferase)	1	1	1	1	2	1	1	1	2
	pyruvate kinase	1	1	1	1	1	1	1	1	1
	triosephosphate isomerase	1	1	1	1	1	1	1	1	1
	1-phosphofructokinase/tagatose 6-phosphate kinase/6-phosphofructokinase 2	0	0	0	0	0	0	0	1	0
	nonphosphorylating glyceraldehyde-3-phosphate dehydrogenase	0	0	0	0	0	0	0	1	0
	propanol-preferring alcohol dehydrogenase/NAD+-dependent secondary alcohol dehydrogenase Adh1	0	0	0	0	0	0	0	1	0
	4-hydroxybenzaldehyde dehydrogenase	0	0	0	0	1	0	0	0	1
	succinate semialdehyde dehydrogenase	0	0	1	0	0	1	0	0	0
	2,3-bisphosphoglycerate-dependent phosphoglycerate mutase	0	0	1	0	0	0	0	0	0
	probable phosphoglycerate mutase	0	0	4	0	0	0	0	0	0
	aldehyde dehydrogenase (NAD+)/betaine-aldehyde dehydrogenase	0	0	0	0	1	1	0	0	0
Glyoxylate and dicarboxylate metabolism
	(R)-ethylmalonyl-CoA mutase	1	1	1	1	1	1	1	1	1
	L-lactate dehydrogenase (cytochrome)	0	1	1	0	0	0	0	0	0
	acetyl-CoA C-acetyltransferase	5	5	6	6	5	7	8	5	4
	acetyl-CoA/propionyl-CoA carboxylase carboxyl transferase subunit	1	1	1	1	1	1	1	1	1
	acetyl-CoA/propionyl-CoA carboxylase, biotin carboxylase, biotin carboxyl carrier protein	1	1	1	1	1	1	1	1	4
	aconitase	1	1	1	1	1	1	1	1	4
	alanine-glyoxylate transaminase / serine-glyoxylate transaminase / serine-pyruvate transaminase	1	1	1	0	0	0	1	0	4
	aminomethyltransferase	1	1	1	1	1	1	1	1	4
	alanine-glyoxylate aminotransferase apoenzyme	0	0	0	1	1	0	0	0	0
	biotin carboxyl carrier protein /biotin carboxylase	1	1	1	1	1	1	1	1	4
	catalase	2	1	1	1	2	1	1	1	4
	citrate synthase	3	2	3	2	3	4	3	3	2
	dihydrolipoamide dehydrogenase	3	3	3	3	3	4	3	5	4
	formate dehydrogenase iron-sulfur subunit	1	1	0	1	1	1	1	1	1
	formate dehydrogenase major subunit	2	1	1	2	2	3	2	2	2
	formate dehydrogenase beta subunit	0	0	1	0	1	1	0	0	0
	alanine-glyoxylate aminotransferase	0	1	0	0	0	1	0	0	0
	formamidase	2	0	0	2	2	0	0	0	0
	formyltetrahydrofolate deformylase	1	1	1	2	1	2	1	3	1
	gamma-glutamylmethylamide synthetase	0	1	0	0	0	0	1	0	0
	glutamine synthetase	2	3	2	5	2	2	2	4	2
	glycerate kinase	1	1	2	2	1	1	1	2	1
	glycine cleavage system H protein	1	1	1	1	1	1	1	1	1
	glycine dehydrogenase (decarboxylating) alpha subunit /glycine dehydrogenase (decarboxylating) beta subunit	1	1	0	3	0	0	1	1	0
	glycine dehydrogenase	0	0	1	0	1	1	0	0	0
	glycine hydroxymethyltransferase	0	0	1	0	1	1	0	0	0
	glycolate oxidase	1	1	3	2	1	1	1	4	2
	heterodimeric methylmalonyl-CoA mutase large subunit precursor	1	1	1	0	1	1	1	1	0
	heterodimeric methylmalonyl-CoA mutase small subunit	1	1	1	0	0	1	1	0	0
	malate dehydrogenase (NAD)	1	1	1	1	1	1	1	1	1
	malate synthase	0	0	0	1	0	1	1	1	0
	methylmalonyl-CoA epimerase	1	1	1	1	1	1	1	1	1
	methylmalonyl-CoA mutase	1	1	0	3	2	1	1	1	2
	methylmalonyl-CoA mutase, C-terminal domain	1	1	1	1	1	1	1	1	1
	methylmalonyl-CoA mutase N-terminal domain/subunit	1	0	1	1	0	1	0	0	1
	phosphoglycolate phosphatase	0	1	1	0	0	1	1	0	0
	propionyl-CoA carboxylase carboxyltransferase subunit	1	1	1	1	1	0	1	1	1
	propionyl-CoA carboxylase alpha chain	1	0	0	1	2	0	0	0	0
	serine hydroxymethyltransferase [EC 2.1.2.1]	1	1	0	1	0	0	1	1	1
	formamidase	0	0	0	0	0	0	0	2	0
	formate dehydrogenase beta subunit	0	0	0	0	0	0	0	1	0
	glycine hydroxymethyltransferase	0	0	0	0	0	0	0	1	0
	glycolate oxidase FAD binding subunit	0	0	0	1	0	0	0	1	0
	glycolate oxidase iron-sulfur subunit	0	0	0	3	0	0	0	1	0
	2-dehydro-3-deoxyphosphogluconate aldolase/(4S)-4-hydroxy-2-oxoglutarate aldolase	0	0	0	0	0	1	0	0	1
	L-glutamine synthetase	0	0	1	0	0	1	0	0	0
	heterodimeric methylmalonyl-CoA mutase large subunit precursor	0	0	1	0	0	0	0	0	0
	heterodimeric methylmalonyl-CoA mutase small subunit	0	0	1	0	0	0	0	0	0
	2-hydroxy-3-oxopropionate reductase	0	0	1	0	0	0	0	0	0
	hydroxypyruvate isomerase	0	0	1	1	0	0	0	0	0
	L-lactate dehydrogenase (cytochrome)/glycolate oxidase	0	0	1	1	0	1	0	0	0
	3-oxoacyl-[acyl-carrier-protein] reductase	0	0	0	1	0	1	0	0	0
	Kynurenine formamidase	0	0	0	1	0	0	0	0	0
	acetoacetyl-CoA reductase/3-oxoacyl-[acyl-carrier protein] reductase	0	0	0	0	0	1	0	0	0
	glyoxylate reductase	0	0	0	0	0	1	0	0	0
Pentose and glucuronate interconversions
	UDP-glucose pyrophosphorylase	1	1	1	1	1	1	1	1	1
	UDPglucose 6-dehydrogenase	1	1	1	1	1	2	1	1	1
	aldehyde dehydrogenase (NAD+)	3	0	1	1	1	1	7	0	1
	betaine-aldehyde dehydrogenase	0	0	0	0	0	0	1	0	0
	fructuronate reductase	2	2	0	1	0	0	1	1	1
	ribulose-5-phosphate 3-epimerase [EC 5.1.3.1]	1	1	1	0	0	1	1	1	1
	2-deoxy-D-gluconate 3-dehydrogenase	0	0	0	0	0	0	0	1	1
	L-arabinose isomerase	0	0	0	1	0	1	0	1	1
	L-rhamnose isomerase/sugar isomerase	0	0	1	0	0	0	0	1	1
	L-ribulose 5-phosphate 4-epimerase	0	0	1	1	0	1	0	1	1
	beta-glucuronidase	0	0	0	0	0	0	0	1	0
	nonphosphorylating glyceraldehyde-3-phosphate dehydrogenase	0	0	0	0	0	0	0	1	0
	rhamnulokinase	0	0	1	0	0	0	0	1	0
	succinate semialdehyde dehydrogenase	0	0	1	0	0	1	0	1	0
	xylose isomerase	1	1	1	0	0	1	0	1	1
	xylulokinase	2	2	2	1	1	2	0	2	2
	4-deoxy-L-threo-5-hexulose uronate isomerase	0	0	0	3	0	0	0	0	1
	4-hydroxybenzaldehyde dehydrogenase	0	0	0	0	1	0	0	0	1
	L-arabinose isomerase	0	0	1	0	0	0	0	0	0
	2-dehydro-3-deoxy-D-arabinonate dehydratase	0	0	1	0	0	1	0	0	0
	L-iditol 2-dehydrogenase	0	0	1	1	0	0	0	0	0
	fructuronate reductase/mannitol 2-dehydrogenase	0	0	2	1	1	0	0	0	0
	glucuronate isomerase	0	0	0	1	0	0	0	0	0
	aldehyde dehydrogenase (NAD+)/betaine-aldehyde dehydrogenase	0	0	0	0	1	1	0	0	0
	3-oxoacyl-[acyl-carrier protein] reductase/2-deoxy-D-gluconate 3-dehydrogenase	0	0	0	0	0	1	0	0	0
Pentose phosphate pathway
	6-phosphofructokinase 1	1	1	2	2	1	2	2	2	1
	6-phosphogluconate dehydrogenase (decarboxylating) [EC 1.1.1.44]	1	1	1	1	1	1	1	1	1
	6-phosphogluconolactonase [EC 3.1.1.31]	1	1	1	1	2	1	1	1	1
	deoxyribose-phosphate aldolase	1	1	1	1	1	1	1	1	1
	fructose-1,6-bisphosphatase II	1	1	1	1	1	1	1	1	1
	fructose-bisphosphate aldolase [EC 4.1.2.13]	1	1	0	1	2	0	2	2	2
	fructose-bisphosphate aldolase, class II	0	0	0	1	0	1	0	0	0
	gluconate kinase, SKI family	1	1	1	1	0	1	1	1	0
	gluconate kinase, FGGY family	0	0	0	1	0	0	0	0	0
	gluconolactonase	0	0	0	0	0	1	1	0	0
	glucose-6-phosphate 1-dehydrogenase [EC 1.1.1.49]	1	1	1	3	2	2	1	2	2
	glucose-6-phosphate isomerase	1	1	1	1	1	1	1	1	2
	phosphoglucomutase	0	0	1	1	0	1	1	1	1
	ribokinase	1	1	2	2	1	3	1	2	1
	ribose 5-phosphate isomerase B	1	1	2	1	1	1	1	1	1
	ribose-phosphate pyrophosphokinase	1	1	1	1	1	1	1	1	1
	ribulose-5-phosphate 3-epimerase [EC 5.1.3.1]	1	1	1	1	1	1	1	1	1
	transaldolase	1	1	1	0	1	2	1	1	1
	transketolase [EC 2.2.1.1]	1	1	1	2	1	0	1	1	3
	xylulose-5-phosphate/fructose-6-phosphate phosphoketolase	1	1	1	0	1	0	1	0	0
	1-phosphofructokinase/tagatose 6-phosphate kinase/6-phosphofructokinase 2	0	0	0	0	0	0	0	1	0
	2-dehydro-3-deoxygluconokinase	0	0	1	0	0	1	0	2	1
	2-dehydro-3-deoxyphosphogluconate aldolase/(4S)-4-hydroxy-2-oxoglutarate aldolase	0	0	0	0	0	1	0	1	1
	2-keto-3-deoxy-phosphogluconate aldolase	0	0	0	0	0	0	0	1	0
	gluconokinase	0	0	0	0	1	0	0	1	0
	nonphosphorylating glyceraldehyde-3-phosphate dehydrogenase	0	0	0	0	0	0	0	1	0
	gluconate kinase (FGGY family)	0	0	0	0	0	0	0	0	1
	ribokinase/sulfofructose kinase	0	0	0	0	0	1	0	0	0
Propanoate metabolism
	2-oxoisovalerate dehydrogenase E1 component	0	0	0	0	0	1	1	0	0
	Acyl-CoA dehydrogenase	0	0	0	0	4	0	1	0	4
	acetate kinase	1	1	1	0	1	0	1	0	0
	acetoacetate decarboxylase	0	0	0	0	0	0	1	0	0
	acetone monooxygenase	0	0	0	0	0	0	1	0	0
	acetyl-CoA C-acetyltransferase	5	5	6	6	5	7	8	5	4
	acetyl-CoA carboxylase biotin carboxyl carrier protein	0	0	0	0	0	1	1	1	1
	acetyl-CoA carboxylase carboxyl transferase subunit beta	1	1	1	1	1	1	1	1	1
	acetyl-CoA carboxylase carboxyltransferase subunit alpha	0	0	0	0	0	0	1	1	0
	acetyl-CoA carboxylase, biotin carboxylase subunit	0	0	1	0	0	1	1	0	0
	acetyl-CoA synthetase	1	1	1	1	2	1	2	1	0
	acetyl-CoA/propionyl-CoA carboxylase carboxyl transferase subunit	1	1	1	1	1	1	1	0	0
	acetyl-CoA/propionyl-CoA carboxylase, biotin carboxylase, biotin carboxyl carrier protein	1	1	1	1	1	0	1	0	0
	acyl-CoA dehydrogenase	4	4	3	7	0	4	10	2	0
	biotin carboxyl carrier protein /biotin carboxylase	1	1	1	1	1	1	1	21	0
	dihydrolipoamide dehydrogenase	3	3	3	3	3	5	3	5	0
	enoyl-CoA hydratase	1	1	2	5	3	0	11	3	0
	heterodimeric methylmalonyl-CoA mutase large subunit precursor	1	1	1	0	1	1	1	1	0
	heterodimeric methylmalonyl-CoA mutase small subunit	1	1	1	0	0	1	1	0	0
	malonate-semialdehyde dehydrogenase (acetylating) / methylmalonate-semialdehyde dehydrogenase	0	0	0	1	0	0	1	0	0
	methylmalonyl-CoA epimerase	1	1	1	1	1	1	1	0	0
	methylmalonyl-CoA mutase	1	1	0	3	0	1	1	0	0
	methylmalonyl-CoA mutase, C-terminal domain	1	1	1	1	0	1	1	0	0
	methylmalonyl-CoA mutase, N-terminal domain	0	0	1	1	0	1	0	0	0
	propionyl-CoA carboxylase carboxyltransferase subunit	1	1	1	1	0	1	1	1	0
	short chain enoyl-CoA hydratase [EC 4.2.1.17]	1	1	0	0	0	0	1	2	0
	succinyl-CoA synthetase (ADP-forming) beta subunit	1	1	1	1	0	1	1	1	0
	succinyl-CoA synthetase alpha subunit	1	1	1	1	1	1	1	0	0
	4-aminobutyrate aminotransferase/(S)-3-amino-2-methylpropionate transaminase	0	0	1	0	0	0	0	1	0
	biotin carboxylase	0	0	0	0	0	0	0	1	0
	methylisocitrate lyase	0	0	0	0	0	0	0	1	0
	methylmalonyl-CoA epimerase	0	0	0	0	0	0	0	1	0
	methylmalonyl-CoA mutase	0	0	0	0	2	0	0	1	0
	methylmalonyl-CoA mutase C-terminal domain/subunit	0	0	0	0	1	0	0	1	0
	methylmalonyl-CoA mutase N-terminal domain/subunit	0	0	0	0	0	0	0	1	0
	propanol-preferring alcohol dehydrogenase/NAD+-dependent secondary alcohol dehydrogenase Adh1	0	0	0	0	0	0	0	1	0
	succinyl-CoA synthetase beta subunit	0	0	0	0	1	0	0	1	0
	propionyl-CoA carboxylase alpha chain	1	0	0	1	2	0	0	0	0
	methylglyoxal synthase	1	0	0	0	0	0	0	0	0
	biotin carboxyl carrier protein	0	0	1	0	0	1	0	0	0
	short chain enoyl-CoA hydratase /3-hydroxyacyl-CoA dehydrogenase	0	0	1	1	0	0	0	0	0
	4-aminobutyrate aminotransferase	0	0	0	1	0	0	0	0	0
	NAD+-dependent secondary alcohol dehydrogenase Adh1	0	0	0	1	0	0	0	0	0
	alcohol dehydrogenase	0	0	0	0	1	0	0	0	0
	enoyl-CoA hydratase/2-(1,2-epoxy-1,2-dihydrophenyl)acetyl-CoA isomerase	0	0	0	0	1	0	0	0	0
	2-methylcitrate dehydratase	0	0	0	0	0	1	0	0	0
	3-hydroxyacyl-CoA dehydrogenase/enoyl-CoA hydratase/3-hydroxybutyryl-CoA epimerase	0	0	0	0	0	1	0	0	0
Pyruvate metabolism
	(S)-mandelate dehydrogenase	0	0	0	0	0	0	1	0	0
	2-isopropylmalate synthase	2	2	2	2	0	2	2	2	0
	2-oxoglutarate ferredoxin oxidoreductase subunit alpha	1	1	1	1	1	1	4	1	0
	2-oxoglutarate ferredoxin oxidoreductase subunit beta	1	1	1	1	1	1	4	1	0
	L-lactate dehydrogenase (cytochrome)	1	1	2	2	1	3	3	3	0
	L-lactate dehydrogenase (cytochrome)/glycolate oxidase	0	0	1	1	0	1	0	0	0
	Phosphoenolpyruvate carboxylase, type 1	1	0	1	1	0	0	1	0	0
	Pyruvate phosphate dikinase, PEP/pyruvate binding domain	0	0	0	0	0	0	1	0	0
	acetaldehyde dehydrogenase	0	0	1	0	0	0	1	0	0
	acetate kinase	1	1	1	0	1	0	1	0	0
	acetyl-CoA C-acetyltransferase	5	5	6	6	5	7	8	5	0
	acetyl-CoA carboxylase biotin carboxyl carrier protein	1	0	0	0	0	1	1	0	0
	acetyl-CoA carboxylase carboxyl transferase subunit beta	1	1	1	1	1	1	1	1	0
	acetyl-CoA carboxylase carboxyltransferase subunit alpha	0	0	0	0	0	0	1	1	0
	acetyl-CoA carboxylase, biotin carboxylase subunit	0	0	1	0	0	1	1	1	0
	acetyl-CoA synthetase	1	1	1	1	2	1	2	1	0
	acetyl-CoA/propionyl-CoA carboxylase carboxyl transferase subunit	1	1	1	1	1	1	1	0	0
	acetyl-CoA/propionyl-CoA carboxylase, biotin carboxylase, biotin carboxyl carrier protein	1	1	1	1	1	1	1	0	0
	acylphosphatase	0	0	1	1	0	0	1	0	0
	aldehyde dehydrogenase (NAD+)	3	0	1	1	1	1	7	0	0
	betaine-aldehyde dehydrogenase	0	0	0	0	0	0	1	0	0
	biotin carboxyl carrier protein /biotin carboxylase	1	1	1	1	1	1	1	1	0
	biotin carboxyl carrier protein	0	0	1	0	0	1	0	0	0
	biotin carboxylase	0	0	0	0	0	0	0	1	0
	dihydrolipoamide dehydrogenase	3	3	3	3	3	4	3	5	0
	fumarase, class II	1	1	1	1	1	1	1	1	0
	malate dehydrogenase (NAD)	1	1	1	1	1	1	1	1	0
	malate dehydrogenase (oxaloacetate-decarboxylating)	1	1	2	2	1	2	2	1	0
	malate dehydrogenase (quinone)	1	2	1	2	1	2	1	2	0
	malate synthase	0	0	0	1	0	1	1	1	0
	nonphosphorylating glyceraldehyde-3-phosphate dehydrogenase	0	0	0	0	0	0	0	1	0
	oxaloacetate decarboxylase alpha subunit	0	0	1	0	0	1	0	1	0
	phosphoenolpyruvate carboxykinase (GTP)	1	1	1	1	1	1	1	2	0
	pyruvate carboxylase	0	0	0	1	0	0	1	1	0
	phosphoenolpyruvate synthase	0	0	0	1	1	0	0	1	0
	pyruvate dehydrogenase E1 component	1	1	2	1	1	2	1	1	0
	pyruvate dehydrogenase E1 component alpha subunit	1	1	1	1	2	2	2	1	0
	pyruvate dehydrogenase E1 component beta subunit	1	1	1	1	2	2	2	1	0
	pyruvate dehydrogenase E2 component (dihydrolipoamide acetyltransferase)	1	1	1	1	2	1	1	1	0
	pyruvate kinase	1	1	1	1	1	1	1	1	0
	pyruvate phosphate dikinase	1	1	1	1	1	1	1	0	0
	pyruvate, water dikinase	0	0	2	0	2	3	1	2	0
	succinate semialdehyde dehydrogenase	0	0	0	0	0	1	0	1	0
	succinate semialdehyde dehydrogenase	0	0	1	0	0	0	0	0	0
	4-hydroxybenzaldehyde dehydrogenase	0	0	0	0	1	0	0	0	0
	2-isopropylmalate synthase	0	0	0	0	2	0	0	0	0
	aldehyde dehydrogenase (NAD+)/betaine-aldehyde dehydrogenase	0	0	0	0	1	1	0	0	0
	succinyl-CoA:acetate CoA-transferase	0	0	0	0	1	0	0	0	0
Starch and sucrose metabolism
	1,4-alpha-glucan branching enzyme	1	1	0	0	0	1	1	1	0
	4-alpha-glucanotransferase	1	1	1	1	1	1	1	1	0
	Glycosidase	0	0	0	0	0	0	1	0	0
	UDP-glucose pyrophosphorylase	1	1	1	1	1	1	1	1	0
	UDPglucose 6-dehydrogenase	1	1	1	1	1	2	1	1	0
	alpha,alpha-trehalose phosphorylase	1	1	1	1	1	1	1	1	0
	alpha-1,4-glucan:maltose-1-phosphate maltosyltransferase	1	1	1	1	1	1	1	1	0
	alpha-glucosidase	1	1	1	2	1	2	1	2	0
	beta-glucosidase	3	3	2	1	1	0	1	3	0
	beta-glucuronidase	0	0	0	0	0	0	0	1	0
	beta-phosphoglucomutase	0	0	0	0	0	0	0	1	0
	beta-glucosidase/beta-xylosidase	0	0	1	0	0	0	0	0	0
	amylosucrase	0	0	0	0	0	1	0	0	0
	alpha-amylase	1	1	1	1	1	1	1	1	1
	cellulose synthase (UDP-forming)	0	0	0	1	0	0	0	1	0
	cyclomaltodextrinase	0	0	0	0	0	0	0	1	0
	fructokinase	1	1	1	1	1	1	1	1	0
	glucokinase [EC 2.7.1.2]	2	1	1	1	2	1	1	1	0
	glucose-1-phosphate adenylyltransferase	2	2	1	2	2	2	2	2	0
	glucose-1-phosphate cytidylyltransferase	0	0	1	0	0	0	2	0	0
	glucose-6-phosphate isomerase	1	1	1	1	1	1	1	1	0
	glycogen operon protein	2	2	2	2	3	2	2	2	0
	glycogen synthase (ADP-glucose)	1	1	1	0	1	1	1	1	0
	maltokinase	1	1	1	1	1	1	1	1	0
	maltooligosyl trehalose hydrolase	1	1	1	1	1	1	2	1	0
	maltooligosyl trehalose synthase	1	1	1	1	1	0	0	1	0
	oligo-1,6-glucosidase	1	1	1	1	1	1	1	1	0
	phosphoglucomutase	0	0	1	1	0	1	1	1	0
	starch phosphorylase	1	1	1	1	1	1	1	1	0
	trehalose 6-phosphatase	1	1	1	0	1	0	1	1	0
	trehalose 6-phosphate synthase [EC 2.4.1.15]	1	1	1	1	1	1	1	1	0
	trehalose synthase	1	1	1	1	2	1	2	1	0
	broad-specificity cellobiase	0	0	1	0	0	1	0	0	0
Xenobiotics degradation and metabolism
	xanthine dehydrogenase, molybdenum binding subunit apoprotein	1	1	0	0	0	0	1	0	0
	hydrogenase large subunit	0	0	0	1	0	1	0	1	0
	hydrogenase small subunit	0	0	0	1	0	1	0	1	0
	1,4-alpha-glucan branching enzyme	0	0	1	1	1	0	0	0	0
	amylosucrase	0	0	0	1	0	0	0	0	0
	starch synthase	0	0	0	1	0	0	0	0	0
Polyhydroxybutyrate metabolism
*HBD		2	2	4	7	3	8	3	8	3
BHBD	D-beta-hydroxybutyrate dehydrogenase [EC 1.1.1.30]	0	0	1	2	0	2	0	0	1
HBE	3-hydroxybutyryl-CoA epimerase [EC 5.1.2.3]	0	0	2	2	1	2	1	2	1
atoB	3-ketoacyl-CoA thiolase [EC 2.3.1.16]	5	4	6	11	7	8	12	6	5
PhbB	Acetoacetyl-CoA reductase [EC 1.1.1.36]	0	0	0	1	0	2	0	0	0
*PHAS	Polyhydroxyalkanoic acid synthase	1	1	2	6	1	3	3	2	2
atoB2	Acetyl-CoA acetyltransferase [EC 2.3.1.9]	5	4	4	8	5	7	10	5	3
aas	Acetoacetyl-CoA synthetase [EC 6.2.1.16]	1	2	2	2	2	2	1	2	2
EH	Enoyl-CoA hydratase [EC 4.2.1.17]	13	13	11	22	18	18	36	11	10
PhaF	Polyhydroxyalkanoate granule-associated protein PhaF	1	1	1	1	1	1	1	1	1
Carbon fixation pathways in prokaryotes
	2-oxoglutarate ferredoxin oxidoreductase subunit alpha	1	1	1	1	1	1	4	1	1
	2-oxoglutarate ferredoxin oxidoreductase subunit beta	1	1	1	1	1	1	4	1	1
	5,10-methylenetetrahydrofolate reductase (NAD(P))	1	1	1	1	1	1	1	1	1
	Phosphoenolpyruvate carboxylase, type 1	1	0	1	1	0	1	1	1	1
	acetate kinase [EC 2.7.2.1]	1	1	1	0	1	0	1	0	0
	acetyl-CoA C-acetyltransferase	5	5	6	6	5	7	8	5	4
	acetyl-CoA carboxylase carboxyl transferase subunit beta	1	1	1	1	1	1	1	1	1
	acetyl-CoA carboxylase carboxyltransferase subunit alpha	0	0	0	0	0	0	1	0	0
	acetyl-CoA carboxylase, biotin carboxylase subunit	0	0	1	0	0	1	1	0	0
	acetyl-CoA synthetase	1	1	1	1	1	1	2	1	1
	aconitase	1	1	1	1	1	1	1	1	1
	biotin carboxyl carrier protein	0	0	1	0	0	1	1	1	0
	acetyl-CoA carboxylase biotin carboxyl carrier protein	0	0	0	0	0	0	0	0	1
	biotin carboxylase	0	0	0	0	0	0	0	1	0
	carbon monoxide dehydrogenase, large subunit apoprotein	0	0	0	0	0	0	1	0	0
	carbon monoxide dehydrogenase, medium subunit	2	1	2	2	2	2	7	5	2
	carbon-monoxide dehydrogenase large subunit	1	0	1	1	2	1	4	1	1
	carbon-monoxide dehydrogenase small subunit	2	1	3	3	2	3	8	5	2
	fumarase, class II	1	1	1	1	1	1	1	1	1
	heterodimeric methylmalonyl-CoA mutase large subunit precursor	1	1	1	0	1	1	1	1	0
	heterodimeric methylmalonyl-CoA mutase small subunit	1	1	1	0	0	1	1	0	0
	isocitrate dehydrogenase (NADP)	1	1	1	0	1	1	1	1	1
	malate dehydrogenase (NAD)	1	1	1	1	1	1	1	1	1
	methenyltetrahydrofolate cyclohydrolase /5,10-methylenetetrahydrofolate dehydrogenase (NADP+)	1	1	2	1	0	1	1	3	1
	methylenetetrahydrofolate dehydrogenase (NADP+) / methenyltetrahydrofolate cyclohydrolase	1	0	0	1	2	1	1	0	1
	methylmalonyl-CoA epimerase	1	1	1	1	1	1	1	1	1
	methylmalonyl-CoA mutase, C-terminal domain	1	1	1	1	1	1	0	1	1
	pyruvate phosphate dikinase	1	1	1	1	1	0	0	0	1
	succinate dehydrogenase / fumarate reductase iron-sulfur subunit	1	0	0	0	0	1	1	0	0
	succinate dehydrogenase subunit A	2	1	1	1	1	2	2	1	1
	succinate dehydrogenase subunit B	1	1	1	0	1	1	2	1	1
	succinate dehydrogenase subunit C	1	1	1	0	1	1	1	0	1
	succinyl-CoA synthetase (ADP-forming) beta subunit	1	1	1	1	0	1	1	1	0
	succinyl-CoA synthetase alpha subunit	1	1	0	1	0	1	1	0	1
	xanthine dehydrogenase, molybdenum binding subunit apoprotein	1	1	0	0	0	0	1	0	1
	methylenetetrahydrofolate reductase (NADPH)	0	0	1	0	0	0	0	1	0
	methylmalonyl-CoA mutase, N-terminal domain	0	0	1	1	0	1	0	1	1
	methylmalonyl-CoA mutase	0	0	0	0	1	0	0	1	2
	pyruvate, water dikinase	0	0	2	0	2	3	1	2	1
	succinate dehydrogenase / fumarate reductase flavoprotein subunit	0	0	1	1	0	0	0	0	0
	succinate dehydrogenase / fumarate reductase iron-sulfur subunit	0	0	1	2	0	1	0	0	0
	succinate dehydrogenase / fumarate reductase cytochrome b subunit	0	0	0	1	1	0	0	1	0
	succinyl-CoA synthetase beta subunit	0	0	0	1	1	0	0	1	1
	pyruvate carboxylase	0	0	0	0	0	0	1	0	1
	methylmalonyl-CoA mutase	0	0	0	2	0	0	0	0	0
	phosphoenolpyruvate synthase	0	0	0	1	1	0	0	1	0
	isocitrate dehydrogenase (NADP)	0	0	0	1	0	0	0	0	0
	malate dehydrogenase (NAD)	0	0	0	1	0	0	0	0	0
	2-methylfumaryl-CoA isomerase	0	0	0	0	0	0	1	0	1
	3-methylfumaryl-CoA hydratase	0	0	0	0	0	0	1	0	0
	Pyruvate phosphate dikinase, PEP/pyruvate binding domain	0	0	0	0	0	0	1	0	0
	carbonic anhydrase	1	1	1	1	1	1	2	2	1
Methyglyoxal metabolism
MgsA		1	0	0	0	0		0	0	0
GloA		1	2	1	1	1	1	4	1	3
GloB		1	1	0	1	1		0	0	0
AldA		0	0	0	0	0	0	0	1	0
AldB		0	0	0	0	0	1	0	0	0
ALDG2a		8	10	8	10	10	10	32	12	14
Pyruvate metabolism II:acetyl-CoA, acetogenesis from pyruvate
*PyrDH	Pyruvate dehydrogenase component (EC 1.2.4.1)	3	3	2	3	3	4	3	3	5
ACK	Acetate kinase (EC 2.7.2.1)	1	1	1	0	1	0	1	0	0
APH	Acylphosphate phosphohydrolase (EC 3.6.1.7), putative	0	0	1	1	0	1	1	0	0
*ACS-ADP	Acetyl-CoA synthetase (ADP-forming) component	0	0	0	3	0	1	0	0	1
*ACS_Sir2_regulation		2	2	2	2	2	2	2	2	2
ADH	Aldehyde dehydrogenase (EC 1.2.1.3)	4	5	4	5	5	5	16	6	7
LMO	Lactate 2-monooxygenase (EC 1.13.12.4)	1	1	0	0	1	0	0	0	0
Glycolysis and Gluconeogenesis
*glk		2	2	1	1	2	1	1	1	1
*pgi		1	1	1	1	1	1	1	1	1
*pfk		1	1	2	2	1	2	2	2	1
*fbp		1	1	1	1	1	1	1	1	1
*fba		1	1	1	1	2	1	2	1	1
TpI		1	1	1	1	1	1	1	1	1
*gap		1	1	1	1	1	1	1	1	1
PgK		1	1	1	1	1	1	1	1	1
ENO		1	1	2	1	1	1	1	1	1
PyK		1	1	1	1	1	1	1	1	1
*pps		1	1	2	2	2	2	1	2	1
PPs?c		0	0	1	0	0	1	0	1	0
TCA Cycle
gltA		3	2	3	2	3	4	3	3	0
*AcoH		1	1	1	1	1	1	1	1	0
sucA		1	1	1	1	1	1	1	1	0
*sucB		1	1	1	1	1	1	2	1	0
*sucD		1	1	1	1	1	1	1	1	0
*sucS		1	1	1	1	1	1	1	1	0
*Fum		1	1	1	1	1	1	1	1	0
*MD		2	3	3	4	2	3	2	4	0
*icd		1	1	1	1	1	1	1	1	0
IpdAp		1	1	1	1	1	1	1	1	1
Pentose phosphate pathway
GPDH		1	1	2	2	2	2	1	2	2
*PGL		1	1	1	1	2	1	1	1	1
PglDH		1	1	1	1	1	1	1	1	1
*Ris		1	1	2	1	1	1	1	1	1
Repi		1	1	0	1	1	1	1	1	1
*TK		1	1	1	3	1	1	1	1	3
TA		1	1	1	1	1	1	1	1	1
FPK		1	1	1	0	1	0	1	0	0
XPK		1	1	1	0	1	0	1	0	0
PRPPS		1	1	1	1	1	1	1	1	1
Pyruvate metabolism I: anapplerotic reactions, PEP
PyK		1	1	1	1	1	1	1	1	1
*pps		1	1	2	2	2	2	1	2	1
*PEPC		1	0	1	1	0	1	1	1	1
*PEPCK		1	1	1	1	1	1	1	2	2
*Malic_enzyme		1	1	2	2	1	2	2	1	1
Glyocolate, gyoxylate intervonversions
GlcD		0	0	0	1	0	0	0	1	1
GlcE		0	0	0	1	0	0	0	1	0
GlcE		0	0	0	3	0	0	0	1	0
*2PGD		1	2	2	1	1	1	2	1	1
One-carbon metabolism by tetrahydropterines
*folD		4	4	2	6	4	2	2	4	0
FTFR		2	2	1	3	1	2	1	1	0
MTFR		3	3	2	2	2	2	2	2	0
CD		1	1	0	1	0	1	0	0	0
*FTCL		1	1	1	1	1	1	1	1	0
Glycerate metabolism
GK-I		1	1	1	2	1	1	1	2	1
HOPR		0	0	1	0	0	0	1	1	0
HPI		0	0	1	1	0	0	0	0	0
Pyk		1	1	1	1	1	1	1	1	1
Fermentations
Butanol Biosynthesis
ACA		5	4	4	8	5	7	10	5	3
3HCD		1	1	1	2	1	2	11	3	1
ECH		13	13	11	22	18	12	36	11	10
ACD		2	2	2	1	2	0	3	2	2
*AD		7	6	4	8	5	8	11	6	7
Acetolactate synthase subunits
R1		1	1	1	2	1	1	2	2	1
R2		1	1	1	1	1	1	1	1	1
Fermantations:lactate
FPX		1	1	1	0	1	0	1	0	0
XPK		1	1	1	0	1	0	1	0	0
ACK		1	1	1	0	1	0	1	0	0
Acetyl-CoA fermentation to Butyrate
AtoB		5	4	4	8	5	7	10	5	0
PhbB		0	0	0	1	0	2	0	0	0
*HbdA		2	2	4	7	3	8	3	8	0
FadB		0	0	2	2	1	2	1	2	0
EH		13	13	11	22	18	18	36	11	0
Bcd		2	2	2	1	2	4	3	2	0
FixB		1	1	1	1	1	1	1	1	0
FixA		1	1	1	1	1	1	1	1	0
FixC2		1	1	0	0	0	0	0	1	0
Glycerol and Glycero-3-phosphate uptake and utilization
GlpF		0	0	0	1	0	0	0	0	0
GlpK		1	1	1	2	1	1	1	1	0
*GPD		3	3	3	5	3	3	3	3	0
UdpQ		3	3	3	7	3	5	3	4	0
*UgpABCE		3	0	0	0	3	1	0	0	0
Glyocgen metabolism
*GAT		2	2	2	2	2	2	2	2	2
*GS		1	1	1	1	1	1	1	1	1
*GBr		1	1	1	1	1	2	1	1	1
GP		1	1	1	1	1	1	1	1	1
Amse		1	1	1	1	1	1	1	1	1
Respiration
Anaerobic respiratory reductases
FR	Ferredoxin reductase	2	2	1	3	5	2	2	2	1
ArsR	Arsenate reductase (EC 1.20.4.1)	0	0	0	0	1	0	0	1	0
BCoAD	Butyryl-CoA dehydrogenase (EC 1.3.8.1)	2	2	2	1	2	4	3	2	2
FIR	Flavodoxin reductases (ferredoxin-NADPH reductases) family 1	2	3	4	5	2	4	6	4	4
VR	Vanillate O-demethylase oxidoreductase (EC 1.14.13.-)	0	1	2	3	0	2	3	2	2
F420OR	Coenzyme F420-dependent oxidoreductase	0	0	0	0	0	1	1	0	0
EFT	Electron transfer flavoprotein-ubiquinone oxidoreductase (EC 1.5.5.1)	1	1	0	0	0	0	0	1	1
Carbon monoxide dehydrogenase maturation factors
CMDE	Carbon monoxide oxidation accessory protein CoxE	1	1	1	1	1	1	2	1	2
CMDD	Carbon monoxide oxidation accessory protein CoxD	2	2	2	2	2	2	4	2	2
CMDG	Carbon monoxide oxidation accessory protein CoxG	0	0	0	1	0	1	1	0	1
